# Supplementary material for: Identification of novel resistant sources for ascochyta blight (Ascochyta rabiei) in chickpea
Source: PLoS One. 2020 Oct 19;15(10):e0240589. doi: 10.1371/journal.pone.0240589 (PMC7571675; doi:10.1371/journal.pone.0240589)
Supplement: S1 Data — (XLSX) [file pone.0240589.s001.xlsx]

## Sheet: Passport information
Basic Passport information of chickpea germplasm used in the Ascochyta blight screening
Sr. No.	Accession ID	Alternate ID	State	Country	Collection Date
1	ICC8728	NEC 2573; 405C		Afghanistan	11/20/1974
2	EC538501	ICC7665		Algeria	8/5/1974
3	EC426530			Australia
4	EC426541			Australia
5	EC440552			Australia
6	EC555614	RBH-49		Bangladesh	10/3/1986
7	EC555615	RBH-50		Bangladesh	10/3/1986
8	EC555616	RBH-57		Bangladesh	10/3/1986
9	EC555628	RBH-92		Bangladesh	10/3/1986
10	EC555635	RBH-120		Bangladesh	10/3/1986
11	EC555696	ICC14593	Mokimpur; Rangpur	Bangladesh	31/1/1986
12	ICC3429			Egypt	9/1/1973
13	EC555158	ICC12723	Shewa	Ethiopia	8/4/1983
14	EC555543	ICC14115	Shewa	Ethiopia	7/5/1985
15	EC528340			Ethiopia	5/8/1974
16	EC538494	ICC7578		Ethiopia	5/8/1974
17	EC554984			Ethiopia	6/11/1974
18	EC554986	JM 465		Ethiopia	6/11/1974
19	EC554989	JM 468		Ethiopia	6/11/1974
20	EC554991	JM 471B		Ethiopia	6/11/1974
21	EC554996	SL 3478		Ethiopia	6/11/1974
22	EC555002	SL 913B		Ethiopia	6/11/1974
23	EC555004	SL 915		Ethiopia	6/11/1974
24	EC555013	SL 1045A		Ethiopia	6/11/1974
25	EC555018	SL 1261B		Ethiopia	6/11/1974
26	EC555022	SL 1301B		Ethiopia	6/11/1974
27	EC555031	WP 2654B		Ethiopia	6/11/1974
28	EC555033	WP 2984B		Ethiopia	6/11/1974
29	EC555036	WP 3232B		Ethiopia	6/11/1974
30	EC555038	WP 3234C		Ethiopia	6/11/1974
31	EC555039	WP 3300		Ethiopia	6/11/1974
32	EC555041	WP 5000C		Ethiopia	6/11/1974
33	EC555042	WP 5001A		Ethiopia	6/11/1974
34	EC555049			Ethiopia	8/4/1983
35	EC555051A			Ethiopia	8/4/1983
36	EC555051B			Ethiopia	8/4/1983
37	EC555062			Ethiopia	8/4/1983
38	EC555072			Ethiopia	8/4/1983
39	EC555085			Ethiopia	8/4/1983
40	EC555098			Ethiopia	8/4/1983
41	EC555102			Ethiopia	8/4/1983
42	EC555106			Ethiopia	8/4/1983
43	EC555117			Ethiopia	8/4/1983
44	EC555118			Ethiopia	8/4/1983
45	EC555156			Ethiopia	8/4/1983
46	EC555183			Ethiopia	8/4/1983
47	EC555185			Ethiopia	8/4/1983
48	EC555195			Ethiopia	8/4/1983
49	EC555196			Ethiopia	8/4/1983
50	EC555207			Ethiopia	8/4/1983
51	EC555220	SL 1155A		Ethiopia	6/11/1974
52	EC555296	RFG 202-1		Ethiopia	8/4/1983
53	EC555400	RAM 43-4		Ethiopia	7/5/1985
54	EC555450	RAM 62		Ethiopia	7/5/1985
55	EC555489	RBA 75-1		Ethiopia	7/5/1985
56	EC555510			Ethiopia	7/5/1985
57	EC555544	RBA 107-3		Ethiopia	7/5/1985
58	EC555545	RBA 109		Ethiopia	7/5/1985
59	IC244382	ICC12549	Shewa	Ethiopia	8/4/1983
60	EC555200	ICC12792	Gojjam	Ethiopia	8/4/1983
61	EC538496	ICC7593		Ethiopia	8/5/1974
62	EC554985	ICC8441		Ethiopia	11/6/1974
63	EC554990	ICC8450		Ethiopia	11/6/1974
64	EC555034	ICC8622	Shewa	Ethiopia	11/6/1974
65	EC555133	ICC12685	Shewa	Ethiopia	4/8/1983
66	EC555205	ICC12798	Gojjam	Ethiopia	4/8/1983
67	EC555259	ICC12827	Werota	Ethiopia	4/8/1983
68	EC555299	ICC12892	Begemder	Ethiopia	4/8/1983
69	EC555303	ICC12901	Gojjam	Ethiopia	4/8/1983
70	EC555401	ICC13946	Shewa	Ethiopia	5/7/1985
71	EC555412	ICC13957	Shewa	Ethiopia	5/7/1985
72	EC555421	ICC13966	Shewa	Ethiopia	5/7/1985
73	EC555466	ICC14025	Shewa	Ethiopia	5/7/1985
74	EC555490	ICC14053	Hararghe	Ethiopia	5/7/1985
75	EC555494	ICC14058	Hararghe	Ethiopia	5/7/1985
76	EC555499	ICC14064	Hararghe	Ethiopia	5/7/1985
77	EC555508	ICC14073	Hararghe	Ethiopia	5/7/1985
78	EC555514	ICC14080	Hararghe	Ethiopia	5/7/1985
79	EC555518	ICC14085	Hararghe	Ethiopia	5/7/1985
80	EC555550	ICC14125	Shewa	Ethiopia	5/7/1985
81	EC555563	ICC14138	Shewa	Ethiopia	5/7/1985
82	EC555578	ICC14158	Shewa	Ethiopia	5/7/1985
83	EC555589	ICC14169	Shewa	Ethiopia	5/7/1985
84	EC34551	CIC 16/64		Germany
85	EC532455			Ghana	18/11/2003
86	EC490045	ICC7680		Greece	5/8/1974
87	ICC6405	NEC 378; PI 359055; P 73		Iran	10/6/1974
88	ICC9073	NEC 630; PI 359347; P 513		Iran	3/15/1975
89	ICC9087	NEC 763; PI 359603; P 1164		Iran	3/15/1975
90	ICC2792	P 29891	Azarbaijan East	Iran	9/1/1973
91	EC482202			Iran	9/1/1973
92	EC489905	ICC3184		Iran	9/1/1973
93	EC489907	ICC3221		Iran	9/1/1973
94	EC489913	ICC3440		Iran	9/1/1973
95	EC489919	ICC3492		Iran	9/1/1973
96	EC489924	ICC3508		Iran	9/1/1973
97	EC489928	ICC3523		Iran	9/1/1973
98	EC489930	ICC3525		Iran	9/1/1973
99	EC489936	ICC3643		Iran	9/1/1973
100	EC489950	ICC4020		Iran	9/1/1973
101	EC489974	ICC4752		Iran	9/1/1973
102	EC489975	ICC4754		Iran	9/1/1973
103	EC489989	ICC4819		Iran	9/1/1973
104	EC489991	ICC4838		Iran	9/1/1973
105	EC555214	P 2108		Iran	9/1/1973
106	EC555217	P-5032		Iran	9/1/1973
107	IC486430	ICC1058		Iran	9/1/1973
108	ICC2271			Iran	9/1/1973
109	ICC2292			Iran	9/1/1973
110	ICC2367		Isfahan	Iran	9/1/1973
111	IC485973	ICC2482	Isfahan	Iran	9/1/1973
112	IC485974	ICC2484	Isfahan	Iran	9/1/1973
113	ICC2549		Hormozgan	Iran	9/1/1973
114	ICC2594		Khorasan	Iran	9/1/1973
115	ICC2621		Khorasan	Iran	9/1/1973
116	ICC2757		Azarbaijan East	Iran	9/1/1973
117	ICC2830		Azarbaijan East	Iran	9/1/1973
118	ICC2885			Iran	9/1/1973
119	ICC2912			Iran	9/1/1973
120	ICC2913			Iran	9/1/1973
121	ICC2916		Hamadan	Iran	9/1/1973
122	ICC3022		Hamadan	Iran	9/1/1973
123	ICC3029		Tehran	Iran	9/1/1973
124	ICC3032		Tehran	Iran	9/1/1973
125	ICC3039		Tehran	Iran	9/1/1973
126	ICC3084		Tehran	Iran	9/1/1973
127	ICC3089		Tehran	Iran	9/1/1973
128	ICC3117		Tehran	Iran	9/1/1973
129	ICC3135		Fars	Iran	9/1/1973
130	ICC3187		Fars	Iran	9/1/1973
131	ICC3206		Kerman	Iran	9/1/1973
132	ICC3230		Kerman	Iran	9/1/1973
133	ICC3244		Kerman	Iran	9/1/1973
134	ICC3260		Kerman	Iran	9/1/1973
135	ICC3284			Iran	9/1/1973
136	ICC3289			Iran	9/1/1973
137	ICC3384		Hamadan	Iran	9/1/1973
138	ICC3483			Iran	9/1/1973
139	ICC3529			Iran	9/1/1973
140	ICC3596		Azarbaijan East	Iran	9/1/1973
141	ICC3598		Isfahan	Iran	9/1/1973
142	ICC3600		Gilan	Iran	9/1/1973
143	ICC3625		Isfahan	Iran	9/1/1973
144	ICC3631		Isfahan	Iran	9/1/1973
145	ICC3641			Iran	9/1/1973
146	ICC3687			Iran	9/1/1973
147	ICC3701		Azarbaijan East	Iran	9/1/1973
148	ICC3733		Tehran	Iran	9/1/1973
149	ICC3775			Iran	9/1/1973
150	ICC3780		Isfahan	Iran	9/1/1973
151	ICC3826		Isfahan	Iran	9/1/1973
152	ICC3848		Kohgiluyeh and BoyerAhmad	Iran	9/1/1973
153	ICC3863			Iran	9/1/1973
154	ICC3874		Kohgiluyeh and BoyerAhmad	Iran	9/1/1973
155	ICC3887		Kohgiluyeh and BoyerAhmad	Iran	9/1/1973
156	ICC3892		Kohgiluyeh and BoyerAhmad	Iran	9/1/1973
157	ICC3905		Azarbaijan East	Iran	9/1/1973
158	ICC3906		Azarbaijan East	Iran	9/1/1973
159	ICC3929		Azarbaijan East	Iran	9/1/1973
160	ICC3936		Azarbaijan East	Iran	9/1/1973
161	ICC3937		Azarbaijan East	Iran	9/1/1973
162	ICC3948		Azarbaijan East	Iran	9/1/1973
163	ICC3956		Azarbaijan East	Iran	9/1/1973
164	ICC3970		Azarbaijan East	Iran	9/1/1973
165	ICC3986		Azarbaijan East	Iran	9/1/1973
166	ICC3989		Azarbaijan East	Iran	9/1/1973
167	ICC3992			Iran	9/1/1973
168	ICC3997		Azarbaijan East	Iran	9/1/1973
169	ICC4009		Azarbaijan East	Iran	9/1/1973
170	ICC4017		Azarbaijan East	Iran	9/1/1973
171	ICC4024		Azarbaijan East	Iran	9/1/1973
172	ICC4051		Azarbaijan East	Iran	9/1/1973
173	ICC4097		Azarbaijan East	Iran	9/1/1973
174	ICC4213			Iran	9/1/1973
175	ICC4223		Azarbaijan East	Iran	9/1/1973
176	ICC4227		Azarbaijan East	Iran	9/1/1973
177	ICC4231		Azarbaijan East	Iran	9/1/1973
178	ICC4244		Azarbaijan East	Iran	9/1/1973
179	ICC4253		Azarbaijan East	Iran	9/1/1973
180	ICC4260		Azarbaijan East	Iran	9/1/1973
181	ICC4263		Azarbaijan East	Iran	9/1/1973
182	ICC4285		Hamadan	Iran	9/1/1973
183	ICC4290		Hamadan	Iran	9/1/1973
184	ICC4295		Hamadan	Iran	9/1/1973
185	ICC4301		Hamadan	Iran	9/1/1973
186	ICC4304			Iran	9/1/1973
187	ICC4317		Hamadan	Iran	9/1/1973
188	ICC4321		Hamadan	Iran	9/1/1973
189	ICC4330		Hamadan	Iran	9/1/1973
190	ICC4381			Iran	9/1/1973
191	ICC4407			Iran	9/1/1973
192	ICC4425			Iran	9/1/1973
193	ICC4432		Azarbaijan East	Iran	9/1/1973
194	ICC4465		Azarbaijan East	Iran	9/1/1973
195	ICC4739		Azarbaijan East	Iran	9/1/1973
196	ICC4822		Hamadan	Iran	9/1/1973
197	ICC6397			Iran	10/6/1974
198	ICC6449			Iran	10/6/1974
199	ICC6472			Iran	10/6/1974
200	ICC6482			Iran	10/6/1974
201	ICC6492			Iran	10/6/1974
202	ICC6502			Iran	10/6/1974
203	ICC6629			Iran	10/6/1974
204	ICC6657			Iran	10/6/1974
205	ICC6796			Iran	10/6/1974
206	ICC6836			Iran	10/6/1974
207	ICC6881			Iran	10/6/1974
208	ICC6938			Iran	10/6/1974
209	ICC6965			Iran	10/6/1974
210	ICC7001			Iran	10/6/1974
211	ICC7020			Iran	10/6/1974
212	ICC7033			Iran	10/6/1974
213	ICC7080			Iran	10/6/1974
214	ICC7509			Iran	11/7/1974
215	ICC7522		Hamadan	Iran	11/7/1974
216	ICC7855			Iran	9/1/1974
217	ICC7892			Iran	9/1/1974
218	ICC9007			Iran	3/15/1975
219	ICC9011			Iran	3/15/1975
220	ICC9068			Iran	3/15/1975
221	ICC9074			Iran	3/15/1975
222	EC267194	ILC-1240		Iran
223	ICC2710		Khorasan	Iran	9/1/1973
224	EC555712	ICC2883		Iran	9/1/1973
225	ICC2821	P 30751	Azarbaijan East	Iran	9/1/1973
226	ICC2824	P 30801	Azarbaijan East	Iran	9/1/1973
227	ICC2999	P 3468; 1599 1641	Hamadan	Iran	9/1/1973
228	ICC3170	P 3715; 1846 1888	Fars	Iran	9/1/1973
229	ICC3220	P 3775; 1901 1948	Kerman	Iran	9/1/1973
230	ICC3234	P 3795; 1921 1968	Kerman	Iran	9/1/1973
231	ICC3909	P 45841		Iran	9/1/1973
232	ICC4022	P 4728; 2482 0494	Azarbaijan East	Iran	9/1/1973
233	ICC4061	P 47722	Azarbaijan East	Iran	9/1/1973
234	ICC4070	P 47931	Azarbaijan East	Iran	9/1/1973
235	ICC4082	P 4815; 2560 0581	Azarbaijan East	Iran	9/1/1973
236	ICC4271	P 52131	Azarbaijan East	Iran	9/1/1973
237	ICC6410	NEC 383; PI 359060; P 81		Iran	10/6/1974
238	ICC6626	NEC 714; PI 359441; P 651		Iran	10/6/1974
239	ICC7005	NEC 1260; PI 360454; P 4882		Iran	10/6/1974
240	ICC7887	NEC 1934; P 3790		Iran	11/9/1974
241	ICC9181	NEC 1261; PI 360455; P 4884		Iran	15/3/1975
242	ICC7351			Israel
243	ICC1124			Israel	9/1/1973
244	EC498780	ICC7664		Italy	5/8/1974
245	EC528345A			Italy	8/5/1974
246	EC528345B			Italy	8/5/1974
247	EC548041	ICC2166		Mexico	1/9/1973
248	EC489861	ICC2103		Mexico	1/9/1973
249	EC489865	ICC2126		Mexico	1/9/1973
250	EC489867	ICC2133		Mexico	1/9/1973
251	EC489869	ICC2137		Mexico	1/9/1973
252	EC489870	ICC2140		Mexico	1/9/1973
253	EC489881	ICC2171		Mexico	1/9/1973
254	EC489882	ICC2172		Mexico	1/9/1973
255	EC489883	ICC2173		Mexico	1/9/1973
256	EC489886	ICC2220		Mexico	1/9/1973
257	EC489887	ICC2230		Mexico	1/9/1973
258	EC490005	ICC5464		Mexico	1/9/1973
259	EC490010	ICC5493		Mexico	1/9/1973
260	EC490013	ICC5505		Mexico	1/9/1973
261	EC490014	ICC5507		Mexico	1/9/1973
262	EC490021	ICC5543		Mexico	1/9/1973
263	EC490023	ICC5563		Mexico	1/9/1973
264	EC490024	ICC5569		Mexico	1/9/1973
265	EC490025	ICC5570		Mexico	1/9/1973
266	EC498746	ICC8304		Mexico	1/9/1973
267	EC498750	ICC5541		Mexico	1/9/1973
268	EC548032			Mexico	1/9/1973
269	EC548087			Mexico	1/9/1973
270	EC490022	ICC5549		Mexico	9/1/1973
271	EC548037	ICC2118		Mexico	9/1/1973
272	ICC5534	V 87		Mexico	9/1/1973
273	EC489992	ICC4841		Morocco	1/9/1973
274	EC490030	ICC7577		Morocco	5/8/1974
275	EC528350			Morocco	15/3/1975
276	EC26426	No. S65		Morocco
277	ICC10603	Potah 4	NorthWest Frontier	Pakistan	24/4/1976
278	EC348562	2978(1)		Pakistan
279	ICC10058			Pakistan	12/6/1975
280	ICC3404			Pakistan	9/1/1973
281	ICC3551			Pakistan	9/1/1973
282	ICC3552			Pakistan	9/1/1973
283	ICC4843	P 6622		Portugal	9/1/1973
284	EC489845	ICC1022		Russia	1/9/1973
285	EC528352			Russia	24/4/1976
286	EC528352A			Russia	24/4/1976
287	EC528352B			Russia	24/4/1976
288	EC528353A			Russia	24/4/1976
289	EC528353B			Russia	24/4/1976
290	EC538502	ICC7673		Russia	24/4/1974
291	ICC6263			Russia	10/6/1974
292	EC223067	I C L1158		Syria
293	EC223497	50ICC4181		Syria
294	EC267186	16 FLIP-86-31C		Syria
295	EC267301	FLIP 85-32		Syria
296	EC198580			Syria
297	EC198581			Syria
298	EC198582			Syria
299	EC198583			Syria
300	EC198592			Syria
301	EC198707			Syria
302	EC198723			Syria
303	EC198729			Syria
304	EC219928	FLIP 83-7		Syria
305	EC219999	ILC 1071		Syria
306	EC220006	ILC 1464		Syria
307	EC220016	ILC 3747		Syria
308	EC220052	FLIP 85-135 C		Syria
309	EC220078	FLIP 84-78C		Syria
310	EC220104	ICC6945		Syria
311	EC220109	ICC12023		Syria
312	EC222967	I L C 82		Syria
313	EC223011	ICL527		Syria
314	EC223020	ICL622		Syria
315	EC223023	ICL629		Syria
316	EC223042	ICL781		Syria
317	EC223079	ICL1257		Syria
318	EC223130	ICL1900		Syria
319	EC223133	ICL1950		Syria
320	EC223481	34FLIP84-91X80TH176/ILC72XILC215		Syria
321	EC223488	41FLIP85-21CX82TH171/C44XILC1772		Syria
322	EC223490	FLIP85-26CX82TH176/C44XNEC138-2		Syria
323	EC223491	44FLIP85-31CX81TH106/ILC72XICC4935		Syria
324	EC267154	45 FLIP-87-505C		Syria
325	EC267166	57 ICC13508		Syria
326	EC267187	17 FLIP-86-44C		Syria
327	EC267240	ICC11871		Syria
328	EC267261	FLIP 85-24		Syria
329	EC267265	FLIP 85-25		Syria
330	EC267272	CAM 68		Syria
331	EC267293	FLIP 85-67		Syria
332	EC267302	FLIP 83-46		Syria
333	EC267305	FLIP 85-32		Syria
334	EC267308	FLIP 83-47		Syria
335	EC267309	FLIP 85-34		Syria
336	EC267316	FLIP 85-24		Syria
337	EC267437	ILC 5646		Syria
338	EC267484	ILC 194		Syria
339	EC267504	FLIP 83-49		Syria
340	EC267511	FLIP 83-66		Syria
341	EC441725			Syria
342	EC441805			Syria
343	EC442191			Syria
344	EC442202			Syria
345	EC442226			Syria
346	EC442228			Syria
347	EC442229			Syria
348	EC442300			Syria
349	EC442348			Syria
350	EC442380			Syria
351	EC442407			Syria
352	EC442409			Syria
353	EC442519			Syria
354	EC442698			Syria
355	EC542153	IG 131907		Syria
356	EC223104	ICL1426		Syria
357	EC223129	ICL1896		Syria
358	EC223437	FLIP85-4CX82TH66ILC2593XILC3279		Syria
359	EC267285	FLIP 84-87		Syria
360	EC267514	FLIP 84-112		Syria
361	EC382350	ILC-411		Syria
362	EC441718			Syria
363	EC441751			Syria
364	EC441849			Syria
365	EC442006			Syria
366	EC442438			Syria
367	EC489910	ICC3427		Turkey	1/9/1973
368	EC490027	ICC5625		Turkey	1/9/1973
369	EC490028	ICC5629		Turkey	1/9/1973
370	EC490034	ICC7606		Turkey	5/8/1974
371	EC490038	ICC7636		Turkey	5/8/1974
372	EC490039	ICC7640		Turkey	5/8/1974
373	EC490040	ICC7645		Turkey	5/8/1974
374	EC490042	ICC7658		Turkey	5/8/1974
375	EC498765	ICC6043		Turkey	5/8/1974
376	EC498767	ICC7630		Turkey	5/8/1974
377	EC498773	ICC7641		Turkey	5/8/1974
378	EC498779	ICC7655		Turkey	5/8/1974
379	EC538499	ICC7601		Turkey	5/8/1974
380	ICC4482		Elazig	Turkey	1/9/1973
381	ICC4484		Denizli	Turkey	1/9/1973
382	ICC4496		Sinop	Turkey	1/9/1973
383	EC498768	ICC7631		Turkey	8/5/1974
384	EC498771	ICC7634		Turkey	8/5/1974
385	EC498775	ICC7651		Turkey	8/5/1975
386	EC498778	ICC7654		Turkey	8/5/1976
387	EC538500	ICC7605		Turkey	8/5/1974
388	EC547384	CRIL-1-30		USA
389	EC412946			USA
390	EC547374	CRIL-1-20		USA
391	EC547387	CRIL-1-33		USA
392	EC547394	CRIL-1-40		USA
393	EC547396	CRIL-1-42		USA
394	EC547398	CRIL-1-44		USA
395	EC547381	CRIL-1-27		USA
396	EC223519			Unknown
397	EC261136			Unknown
398	EC449853			Unknown
399	EC499739			Unknown
400	EC499999			Unknown
401	EC55540			Unknown
402	EC573774			Unknown
403	EC647398			Unknown
404	EC498827	ICC8417	Maharashtra	India	10/5/1974
405	IC116352			India
406	IC116380			India
407	IC117657	GLP-22	Maharashtra	India	10/10/1991
408	IC208318	SD 23/212	Uttar Pradesh	India	07/04/1997
409	IC209241	ICC2053	Unknown	India	30/11/1997
410	IC209317	ICC3607	Unknown	India	30/11/1997
411	IC209641	ICC12075	Unknown	India	30/11/1997
412	IC223488			India
413	IC248147	P - 6223	Delhi	India
414	IC270739	ICC5220	Punjab	India	01/09/1973
415	IC272461	ICC15937	Bihar	India	25/04/1989
416	IC275447	GL92057	Punjab	India	31/05/1995
417	IC275855	KP5308	Maharashtra	India	28/02/1994
418	IC299163	ICC2016	Others	India	01/03/2000
419	IC305467			India
420	IC327373	RC55	Others	India	07/05/1985
421	IC327654	G 6-2; 160490	Others	India	10/10/1994
422	IC327779	P 1638-1	Others	India	01/09/1973
423	IC327822	P 304	Others	India	01/09/1973
424	IC335864	UDND/01-32	Karnataka	India	20/01/2001
425	IC350845	SSB-17	Madhya Pradesh	India	01/03/2002
426	IC382406			India
427	IC396583	DPY-500	Rajasthan	India	05/03/2002
428	IC424365	KP-5355	Others	India	10/03/2004
429	IC468642	ICC11646	Punjab	India	17/12/2004
430	IC487285	ICC5901	Uttar Pradesh	India
431	IC7745			India
432	IC83939		Delhi	India
433	ICC4582	P 6146; PLGR No. 117	Delhi	India	1/9/1973
434	EC498812	ICC11044		India	15/3/1975
435	EC498818	ICC11383		India	15/3/1975
436	EC498823	ICC8352		India	15/3/1975
437	EC498825	ICC8397		India	15/3/1975
438	EC498828	ICC8437		India	15/3/1975
439	EC498830	ICC9584		India	15/3/1975
440	EC528351			India	15/3/1975
441	IC11198			India
442	IC113819	58	Maharashtra	India
443	IC116277	AKG 33	Maharashtra	India	31/03/1991
444	IC116279	BG 209	Maharashtra	India	31/03/1991
445	IC116280	BG 212	Maharashtra	India	31/03/1991
446	IC116282			India
447	IC116284			India
448	IC116285	BG-306	Maharashtra	India
449	IC116286			India
450	IC116287			India
451	IC116290			India
452	IC116295			India
453	IC116298			India
454	IC116300			India
455	IC116301			India
456	IC116303			India
457	IC116304			India
458	IC116306			India
459	IC116307			India
460	IC116308			India
461	IC116309			India
462	IC116310	BS-322	Maharashtra	India
463	IC116311			India
464	IC116312	GC-769	Maharashtra	India
465	IC116313			India
466	IC116314			India
467	IC116316			India
468	IC116319			India
469	IC116323			India
470	IC116324	GL-86066	Maharashtra	India
471	IC116325			India
472	IC116327			India
473	IC116328			India
474	IC116329			India
475	IC116330			India
476	IC116332			India
477	IC116334A			India
478	IC116334B			India
479	IC116336			India
480	IC116337			India
481	IC116338			India
482	IC116339			India
483	IC116340			India
484	IC116341			India
485	IC116343			India
486	IC116345			India
487	IC116347	H-86-72	Maharashtra	India
488	IC116348			India
489	IC116350			India
490	IC116351			India
491	IC116353			India
492	IC116354	P 1670; PB 22	Maharashtra	India
493	IC116356			India
494	IC116357	ICC2909	Maharashtra	India
495	IC116358			India
496	IC116359			India
497	IC116363			India
498	IC116364	ICC6509	Maharashtra	India
499	IC116365			India
500	IC116366			India
501	IC116367			India
502	IC116368			India
503	IC116369			India
504	IC116371	ICC7359	Maharashtra	India
505	IC116373			India
506	IC116374			India
507	IC116378			India
508	IC116381			India
509	IC116383			India
510	IC116384			India
511	IC116389			India
512	IC116392			India
513	IC116395	ICC11548	Maharashtra	India
514	IC116396	ICC12389	Maharashtra	India
515	IC116406			India
516	IC116409			India
517	IC1164200			India
518	IC116423			India
519	IC116431			India
520	IC116453			India
521	IC116458			India
522	IC116466			India
523	IC116481		Maharashtra	India	31/03/1991
524	IC116482		Maharashtra	India	31/03/1991
525	IC116483		Maharashtra	India	31/03/1991
526	IC116490		Maharashtra	India	31/03/1991
527	IC117626	GNG-585	Maharashtra	India	10/10/1991
528	IC1176651			India
529	IC117685	BG-329	Maharashtra	India	10/10/1991
530	IC117727	BCP-53	Maharashtra	India	10/10/1991
531	IC117744	H-83-18	Maharashtra	India	10/10/1991
532	IC121653		Andhra Pradesh	India
533	IC172324	ICC15619	Uttar Pradesh	India
534	IC208258	SD 23/29	Uttar Pradesh	India	28/03/1997
535	IC208279	SD 23/88	Uttar Pradesh	India	31/03/1997
536	IC208283	SD 23/95	Uttar Pradesh	India	31/03/1997
537	IC208294	SD 23/119	Madhya Pradesh	India	01/04/1997
538	IC208305	SD 23/150	Uttar Pradesh	India	03/04/1997
539	IC208319	SD 23/218	Uttar Pradesh	India	07/04/1997
540	IC209238	ICC2003	Unknown	India	30/11/1997
541	IC209239	ICC2009	Unknown	India	30/11/1997
542	IC209240	ICC2015	Unknown	India	30/11/1997
543	IC209242	ICC2091	Unknown	India	30/11/1997
544	IC209251	ICC2278	Unknown	India	30/11/1997
545	IC209269	ICC2741	Unknown	India	30/11/1997
546	IC209326	ICC3865	Unknown	India	30/11/1997
547	IC209339	ICC4429	Unknown	India	30/11/1997
548	IC209343	ICC4561	Unknown	India	30/11/1997
549	IC209348	ICC4636	Unknown	India	30/11/1997
550	IC209353	ICC4744	Unknown	India	30/11/1997
551	IC209355	ICC4753	Unknown	India	30/11/1997
552	IC209375	ICC4887	Unknown	India	30/11/1997
553	IC209395	ICC5117	Unknown	India	30/11/1997
554	IC2094			India
555	IC209414	ICC5413	Unknown	India	30/11/1997
556	IC209418	ICC5492	Unknown	India	30/11/1997
557	IC209437	ICC7168	Unknown	India	30/11/1997
558	IC209519	ICC9396	Unknown	India	30/11/1997
559	IC209552	ICC10129	Unknown	India	30/11/1997
560	IC209553	ICC10133	Unknown	India	30/11/1997
561	IC209633	ICC12050	Unknown	India	30/11/1997
562	IC209646	ICC12162	Unknown	India	30/11/1997
563	IC209670	JG-315	Unknown	India	30/11/1997
564	IC223067			India
565	IC2367			India
566	IC240830	JG-218	Madhya Pradesh	India	31/07/1998
567	IC24185			India
568	IC242558	117	Uttar Pradesh	India
569	IC244115			India
570	IC244173	BG - 268	Delhi	India
571	IC244174	BG - 274	Delhi	India
572	IC244185	BG - 323	Delhi	India
573	IC244186	BG - 334	Delhi	India
574	IC244237	BG - 1042	Delhi	India
575	IC244267	CPC - 4	Delhi	India
576	IC244269	Dhanush	Delhi	India
577	IC244325	GL - 84099	Delhi	India
578	IC244331	GL - 84212	Delhi	India
579	IC244333	G.P. Harbera 845	Delhi	India
580	IC244340	HG - 1134	Delhi	India
581	IC244350	ICC1881	Delhi	India
582	IC244352	ICC1903	Delhi	India
583	IC244365	ICC1091C	Delhi	India
584	IC244366	ICC11147	Delhi	India
585	IC244377	ICC12430	Delhi	India
586	IC244384	ICC12649	Delhi	India
587	IC244395	ICCV - 3	Delhi	India
588	IC244396	ICCV - 10	Delhi	India
589	IC244420	ICCV - 93405	Delhi	India
590	IC244433	ICCV - 93514	Delhi	India
591	IC244465	KC - 12521	Delhi	India
592	IC244479	NC - 57448	Delhi	India
593	IC244505	NC - 61179	Delhi	India
594	IC244509	NC - 91196	Delhi	India
595	IC244515	NC - 62353	Delhi	India
596	IC244546	NP - 51	Delhi	India
597	IC244557	DCB/RPSP-2089	Rajasthan	India	19/02/1993
598	IC244576	2713	Uttar Pradesh	India	31/03/1993
599	IC244580		Delhi	India
600	IC244585	P - 1175	Delhi	India
601	IC244588	P - 1216	Delhi	India
602	IC244589	P - 1223	Delhi	India
603	IC244594	P - 1282	Delhi	India
604	IC244596	P - 1298	Delhi	India
605	IC244597	P - 1305	Delhi	India
606	IC244600	P - 1348	Delhi	India
607	IC244601	P - 1364	Delhi	India
608	IC244613	P - 1647	Delhi	India
609	IC244614	P - 1721	Delhi	India
610	IC244619	P - 1982	Delhi	India
611	IC244623	P - 2702	Delhi	India
612	IC244627	P - 3631	Delhi	India
613	IC244629	P - 3705	Delhi	India
614	IC244633	P - 4062	Delhi	India
615	IC244643	P - 4848	Delhi	India
616	IC244670	P - 10051	Delhi	India
617	IC244673	P - 10164	Delhi	India
618	IC244674	P - 10165	Delhi	India
619	IC244681	P - 10244	Delhi	India
620	IC244690	PGl - 75	Delhi	India
621	IC244704	1 - 18 - 19 - 24	Delhi	India
622	IC24486			India
623	IC245210			India
624	IC247372			India
625	IC248076	Dwarf mutant	Delhi	India
626	IC248086	H - 208	Delhi	India
627	IC248095	ICCV 93510	Delhi	India
628	IC248116	P - 272	Delhi	India
629	IC248132	P - 853	Delhi	India
630	IC248133	P - 855	Delhi	India
631	IC248139	P - 957	Delhi	India
632	IC248144	P - 2140	Delhi	India
633	IC248149	P - 10227	Delhi	India
634	IC248151			India
635	IC248153			India
636	IC248185			India
637	IC248976			India
638	IC249572	NS - 6721	Andhra Pradesh	India	14/03/1999
639	IC249595			India
640	IC251670	P-6-2	Unknown	India	07/07/1999
641	IC251677	P-11	Unknown	India	07/07/1999
642	IC251715	P-44-2	Unknown	India	07/07/1999
643	IC251723	P-49	Unknown	India	07/07/1999
644	IC251725	P-54	Unknown	India	07/07/1999
645	IC251727	P-55-1	Unknown	India	07/07/1999
646	IC251732	P-59	Unknown	India	07/07/1999
647	IC251816	P-133	Unknown	India	07/07/1999
648	IC251836	P-147	Unknown	India	07/07/1999
649	IC251844	P-151-1	Unknown	India	07/07/1999
650	IC251855	P-161-1	Unknown	India	07/07/1999
651	IC251904	P-193-1	Unknown	India	07/07/1999
652	IC251915			India	19/01/2000
653	IC254580			India
654	IC25700			India
655	IC257474	ICC790197	Delhi	India
656	IC259328			India	19/01/2000
657	IC261191	NSM-014	Andhra Pradesh	India	19/01/2000
658	IC261207	NSM-089	Andhra Pradesh	India	21/01/2000
659	IC261215	NSM-214	Andhra Pradesh	India	27/01/2000
660	IC261223	NSM-229	Andhra Pradesh	India	28/01/2000
661	IC261224	NSM-230	Andhra Pradesh	India	28/01/2000
662	IC262093	VRS-PG-980	Uttar Pradesh	India	29/03/2000
663	IC265290	NKD-2643	Rajasthan	India	13/03/2000
664	IC265291	NKD-2644	Rajasthan	India	13/03/2000
665	IC265298	NKD-2651	Rajasthan	India	14/03/2000
666	IC265311	NKD-2664	Rajasthan	India	16/03/2000
667	IC265764			India
668	IC266877			India
669	IC267112			India
670	IC267159			India
671	IC267309			India
672	IC267443			India
673	IC267524	VKG14/51	Bihar	India	25/04/2000
674	IC268257			India
675	IC268267			India
676	IC268270	MK2/VK15/341	Madhya Pradesh	India	29/05/2000
677	IC268473			India	01/09/1973
678	IC268873	ICC274	Uttar Pradesh	India	01/09/1973
679	IC268874	ICC275	Uttar Pradesh	India	01/09/1973
680	IC268892	ICC297	Uttar Pradesh	India	01/09/1973
681	IC268963	ICC387	Bihar	India	01/09/1973
682	IC268976	ICC401	Bihar	India	01/09/1973
683	IC269031	ICC489	Andhra Pradesh	India	01/09/1973
684	IC269036	ICC495	Andhra Pradesh	India	01/09/1973
685	IC269073	ICC536	Delhi	India	01/09/1973
686	IC269082	ICC546	Delhi	India	01/09/1973
687	IC269092	ICC559	Delhi	India	01/09/1973
688	IC269106	ICC576	Delhi	India	01/09/1973
689	IC269116	ICC588	Delhi	India	01/09/1973
690	IC269123	ICC595	Uttar Pradesh	India	01/09/1973
691	IC269135	ICC608	Delhi	India	01/09/1973
692	IC269140	ICC613	Delhi	India	01/09/1973
693	IC269247	ICC730	Punjab	India	01/09/1973
694	IC269254	ICC737	Punjab	India	01/09/1973
695	IC269261	ICC745	Punjab	India	01/09/1973
696	IC269272	ICC757	Punjab	India	01/09/1973
697	IC269273	ICC759	Punjab	India	01/09/1973
698	IC269275	ICC761	Punjab	India	01/09/1973
699	IC269279	ICC765	Punjab	India	01/09/1973
700	IC269286	ICC774	Punjab	India	01/09/1973
701	IC269287	ICC775	Punjab	India	01/09/1973
702	IC269288	ICC776	Punjab	India	01/09/1973
703	IC269291	ICC779	Punjab	India	01/09/1973
704	IC269293	ICC781	Punjab	India	01/09/1973
705	IC269295	ICC783	Punjab	India	01/09/1973
706	IC269297	ICC785	Punjab	India	01/09/1973
707	IC269305	ICC794	Punjab	India	01/09/1973
708	IC269307	ICC796	Punjab	India	01/09/1973
709	IC269320	ICC812	Punjab	India	01/09/1973
710	IC269343	ICC846	Delhi	India	01/09/1973
711	IC269440	ICC959	Punjab	India	01/09/1973
712	IC269450	ICC969	Rajasthan	India	01/09/1973
713	IC269484	ICC1006	Others	India	01/09/1973
714	IC269488	ICC1010	Others	India	01/09/1973
715	IC269505	ICC1028	Others	India	01/09/1973
716	IC269507	ICC1030	Others	India	01/09/1973
717	IC269513	ICC1036	Uttar Pradesh	India	01/09/1973
718	IC269519	ICC1114	Others	India	01/09/1973
719	IC269553	ICC1173	Uttar Pradesh	India	01/09/1973
720	IC269560	ICC1180	Uttar Pradesh	India	01/09/1973
721	IC269578	ICC1200	Uttar Pradesh	India	01/09/1973
722	IC269583	ICC1205	Uttar Pradesh	India	01/09/1973
723	IC269605	ICC1233	Uttar Pradesh	India	01/09/1973
724	IC269606	ICC1234	Uttar Pradesh	India	01/09/1973
725	IC269629	ICC1261	Uttar Pradesh	India	01/09/1973
726	IC269630	ICC1263	Uttar Pradesh	India	01/09/1973
727	IC269636	ICC1270	Uttar Pradesh	India	01/09/1973
728	IC269639	ICC1273	Others	India	01/09/1973
729	IC269655	ICC1292	Uttar Pradesh	India	01/09/1973
730	IC269662	ICC1301	Uttar Pradesh	India	01/09/1973
731	IC269675	ICC1315	Uttar Pradesh	India	01/09/1973
732	IC269681	ICC1322	Uttar Pradesh	India	01/09/1973
733	IC269690	ICC1333	Uttar Pradesh	India	01/09/1973
734	IC269692	ICC1335	Uttar Pradesh	India	01/09/1973
735	IC269731	ICC1383	Uttar Pradesh	India	01/09/1973
736	IC269739	ICC1391	Uttar Pradesh	India	01/09/1973
737	IC269747	ICC1402	Uttar Pradesh	India	01/09/1973
738	IC269750	ICC1406	Uttar Pradesh	India	01/09/1973
739	IC269752	ICC1408	Uttar Pradesh	India	01/09/1973
740	IC269753	ICC1409	Uttar Pradesh	India	01/09/1973
741	IC269756	ICC1412	Uttar Pradesh	India	01/09/1973
742	IC269785	ICC1444	Uttar Pradesh	India	01/09/1973
743	IC269791	ICC1450	Uttar Pradesh	India	01/09/1973
744	IC269792	ICC1451	Uttar Pradesh	India	01/09/1973
745	IC269801	ICC1461	Uttar Pradesh	India	01/09/1973
746	IC269806	ICC1466	Uttar Pradesh	India	01/09/1973
747	IC269813	ICC1476	Uttar Pradesh	India	01/09/1973
748	IC269843	ICC1517	Uttar Pradesh	India	01/09/1973
749	IC269860	ICC1535	Uttar Pradesh	India	01/09/1973
750	IC269864	ICC1542	Uttar Pradesh	India	01/09/1973
751	IC269877	ICC1563	Others	India	01/09/1973
752	IC269891	ICC1581	Others	India	01/09/1973
753	IC270074	ICC1884	Uttar Pradesh	India	01/09/1973
754	IC270469	ICC4685	Uttar Pradesh	India	01/09/1973
755	IC270702	ICC5151	Punjab	India	01/09/1973
756	IC270723	ICC5193	Madhya Pradesh	India	01/09/1973
757	IC270737	ICC5217	Punjab	India	01/09/1973
758	IC270804	ICC5332	Others	India	01/09/1973
759	IC270833	ICC5385	Bihar	India	01/09/1973
760	IC270837	ICC5396	Bihar	India	01/09/1973
761	IC270839	ICC5403	Bihar	India	01/09/1973
762	IC270844	ICC5415	Punjab	India	01/09/1973
763	IC270851	ICC5434	Maharashtra	India	01/09/1973
764	IC270861	ICC5453	Others	India	01/09/1973
765	IC270868	ICC5486	Others	India	01/09/1973
766	IC270905	ICC5604	Punjab	India	01/09/1973
767	IC270924	ICC5659	Punjab	India	01/09/1973
768	IC270930	ICC5676	Uttar Pradesh	India	01/09/1973
769	IC270936	ICC5689	Maharashtra	India	01/09/1973
770	IC270944	ICC5714	Maharashtra	India	01/09/1973
771	IC271435	ICC10424	Karnataka	India	21/03/1946
772	IC271694	ICC11208	Haryana	India	25/04/1978
773	IC271719	ICC11364	Uttar Pradesh	India	04/06/1979
774	IC271738	ICC11413	Himachal Pradesh	India	04/06/1979
775	IC271753	ICC11467	Himachal Pradesh	India	04/06/1979
776	IC271819	ICC11685	Punjab	India	02/05/1980
777	IC271877	ICC12926	Haryana	India	03/05/1983
778	IC271894	ICC14238	Tamil Nadu	India	07/05/1985
779	IC271922	ICC14302	Uttar Pradesh	India	18/06/1985
780	IC271940	ICC14605	Madhya Pradesh	India	05/04/1986
781	IC271941	ICC14606	Madhya Pradesh	India	05/04/1986
782	IC272009	ICC14731	Madhya Pradesh	India	05/04/1986
783	IC272010	ICC14733	Madhya Pradesh	India	05/04/1986
784	IC272089	ICC14855	Madhya Pradesh	India	05/04/1986
785	IC272090	ICC14857	Madhya Pradesh	India	05/04/1986
786	IC272205	ICC15115	Madhya Pradesh	India	11/04/1987
787	IC272212	ICC15125	Madhya Pradesh	India	11/04/1987
788	IC272224	ICC15143	Madhya Pradesh	India	11/04/1987
789	IC272229	ICC15148	Madhya Pradesh	India	11/04/1987
790	IC272279	ICC15213	Uttar Pradesh	India	11/04/1987
791	IC272340	ICC15638	Gujarat	India	01/04/1989
792	IC272341	ICC15639	Gujarat	India	01/04/1989
793	IC27236			India
794	IC272364	ICC15663	Gujarat	India	01/04/1989
795	IC27237			India
796	IC272377	ICC15678	Gujarat	India	01/04/1989
797	IC272394	ICC15859	Bihar	India	25/04/1989
798	IC272463	ICC15942	Punjab	India	08/03/1990
799	IC272466	ICC15949	Maharashtra	India	04/05/1990
800	IC272471	ICC15956	Maharashtra	India	04/05/1990
801	IC272490	ICC16014	Andhra Pradesh	India	14/05/1991
802	IC272509	ICC16035	Andhra Pradesh	India	14/05/1991
803	IC272586	ICC16344	Haryana	India	14/05/1991
804	IC272588	ICC16354	Gujarat	India	16/03/1992
805	IC272614	ICC16847	Maharashtra	India	06/04/1994
806	IC272615	ICC16848	Maharashtra	India	06/04/1994
807	IC272619	ICC16856	Maharashtra	India	06/04/1994
808	IC272621	ICC16858	Maharashtra	India	06/04/1994
809	IC272631	NIC-20695 ICC16881	Maharashtra	India	03/03/1994
810	IC272635	NIC-20704 ICC16889	Maharashtra	India	04/03/1994
811	IC272650	NIC-20730 ICC16915	Maharashtra	India	07/03/1994
812	IC272662	NIC-20748 ICC16934	Maharashtra	India	09/03/1994
813	IC272676	ICC17106	Maharashtra	India	30/05/1995
814	IC272678	ICC17113	Maharashtra	India	03/05/1996
815	IC272695			India
816	IC273427	IP99-75	Maharashtra	India	07/10/1999
817	IC275152	P6292	Uttar Pradesh	India	01/09/1973
818	IC275153	GL616	Punjab	India	01/09/1973
819	IC275166	BG7(Kanpur)	Uttar Pradesh	India	10/06/1974
820	IC275167	C9	Punjab	India	10/06/1974
821	IC275170	NP-587	Delhi	India	10/06/1974
822	IC275190	GC70;Localsatui	West Bengal	India	26/06/1974
823	IC275215	Sel.436	Delhi	India	01/09/1974
824	IC275222	CO-1	Maharashtra	India	03/10/1974
825	IC275224	Chrysanthifoliablack	Maharashtra	India	25/10/1974
826	IC275228	Dhulia38-30	Maharashtra	India	25/10/1974
827	IC275234	G32-102A	Maharashtra	India	25/10/1974
828	IC275254	22-13	Uttar Pradesh	India	25/10/1974
829	IC275271	P320	Andhra Pradesh	India	15/03/1975
830	IC275291	GC667	West Bengal	India	15/09/1975
831	IC275292	H75-1	Haryana	India	15/09/1975
832	IC275297	H193	Haryana	India	21/10/1975
833	IC275298	H337	Haryana	India	21/10/1975
834	IC275303	H509	Haryana	India	21/10/1975
835	IC275312	H615	Haryana	India	21/10/1975
836	IC275319	H788	Haryana	India	21/10/1975
837	IC275321	H836	Haryana	India	21/10/1975
838	IC275328	H1129	Haryana	India	21/10/1975
839	IC275335	H73-4	Haryana	India	21/10/1975
840	IC275339	H73-21	Haryana	India	21/10/1975
841	IC275402	BG245	Delhi	India	01/05/1981
842	IC275404	GL1227	Punjab	India	02/07/1981
843	IC275474	RPSP13	West Bengal	India	25/03/1975
844	IC275481	RPSP22	West Bengal	India	28/03/1975
845	IC275535	RPSP273	Rajasthan	India	31/03/1976
846	IC275550	RPSP319	Rajasthan	India	05/04/1976
847	IC27556			India
848	IC275563	RPSP334-1	Maharashtra	India	28/02/1977
849	IC275593	RPSP381-1	Gujarat	India	04/03/1977
850	IC275616	ANM705	Uttar Pradesh	India	31/03/1977
851	IC275626	SITM18	Madhya Pradesh	India	07/02/1978
852	IC275627	SITM30	Madhya Pradesh	India	08/02/1978
853	IC275630	LJR133	Madhya Pradesh	India	22/02/1978
854	IC275637	PR4307	Madhya Pradesh	India	15/03/1979
855	IC275638	PR4310	Madhya Pradesh	India	15/03/1979
856	IC275691	RPSP558	Punjab	India	05/04/1980
857	IC275694	RPSP561	Punjab	India	05/04/1980
858	IC275701	RPSP571	Punjab	India	06/04/1980
859	IC275705	RPSP583	Punjab	India	07/04/1980
860	IC275738	RPSP668	Punjab	India	12/04/1980
861	IC275745	RPSP687	Punjab	India	15/04/1980
862	IC275758	RB3	Jammu and Kashmir	India	09/04/1982
863	IC275853	SSD74	Rajasthan	India	27/02/1993
864	IC275858	KP5325	Maharashtra	India	01/03/1994
865	IC277320			India
866	IC277346			India
867	IC292464			India
868	IC296084			India
869	IC297273	ICC811	Others	India	01/06/2001
870	IC297284	ICC1600	Others	India	01/06/2001
871	IC297297	ICC1622	Others	India	01/06/2001
872	IC297313	ICC1655	Others	India	01/06/2001
873	IC297315	ICC1657	Others	India	01/06/2001
874	IC297320	ICC1662	Others	India	01/06/2001
875	IC297324	ICC1667	Others	India	01/06/2001
876	IC297328	ICC1671	Others	India	01/06/2001
877	IC297335	ICC1679	Others	India	01/06/2001
878	IC297336	ICC1680	Others	India	01/06/2001
879	IC297337	ICC1681	Others	India	01/06/2001
880	IC297341	ICC1691	Others	India	01/06/2001
881	IC297344	ICC1694	Others	India	01/06/2001
882	IC297346	ICC1696	Others	India	01/06/2001
883	IC297350	ICC1710	Others	India	01/06/2001
884	IC297369	ICC1742	Others	India	01/06/2001
885	IC297393	ICC1829C	Others	India	01/06/2001
886	IC297451	ICC2032	Others	India	01/06/2001
887	IC298149			India
888	IC298825	ICC4952	Punjab	India	09/01/1973
889	IC299175	ICC3309	Others	India	01/03/2000
890	IC299193	ICC7408	Uttar Pradesh	India	01/03/2000
891	IC299218	ICC10256	Haryana	India	01/03/2000
892	IC299221	ICC10988	Gujarat	India	01/03/2000
893	IC299232	ICC13998	Others	India	01/03/2000
894	IC299241	ICC14531	Others	India	01/03/2000
895	IC299243	ICC14747	Maharashtra	India	01/03/2000
896	IC299264	IP2K162	Maharashtra	India	18/10/2000
897	IC299270	IP2K168	Maharashtra	India	18/10/2000
898	IC299330	IP2K228	Maharashtra	India	21/10/2000
899	IC299377			India
900	IC299391	IP2K289	Maharashtra	India	23/10/2001
901	IC299992			India
902	IC304335			India
903	IC305299			India
904	IC305309			India
905	IC305317			India
906	IC305321			India
907	IC305328			India
908	IC305329			India
909	IC305347			India
910	IC305348			India
911	IC305361			India
912	IC305384			India
913	IC305387			India
914	IC305396			India
915	IC305417			India
916	IC305422			India
917	IC305437			India
918	IC305439			India
919	IC305441			India
920	IC305442			India
921	IC305449			India
922	IC305450			India
923	IC305452			India
924	IC305456			India
925	IC305466			India
926	IC305470			India
927	IC305472			India
928	IC305475			India
929	IC305477			India
930	IC305482			India
931	IC305483			India
932	IC305492			India
933	IC305500			India
934	IC305502			India
935	IC305507			India
936	IC305512			India
937	IC305521			India
938	IC305528			India
939	IC305536			India
940	IC305557			India
941	IC305560			India
942	IC305561			India
943	IC305562			India
944	IC305580			India
945	IC305587			India
946	IC305597			India
947	IC305602			India
948	IC305603			India
949	IC305634			India
950	IC305641			India
951	IC305660			India
952	IC305696			India
953	IC305942			India
954	IC313635	BLM-2001/2	Rajasthan	India	03/04/2001
955	IC321490	VKS/SCC-6/26	Bihar	India	26/07/2001
956	IC322208			India
957	IC326265			India
958	IC326761	KC/GK/OP-53	Madhya Pradesh	India	26/11/2001
959	IC32701			India
960	IC327094			India
961	IC327097			India
962	IC327139	ICC10442	Others	India	05/03/1977
963	IC327156	RPSP401	Gujrat	India	28/3/1977
964	IC327216	PR4467	Others	India	04/06/1979
965	IC327266	RPSP698	Others	India	02/05/1980
966	IC327282	HMS 25;C 214 x H 432	Others	India	01/05/1981
967	IC327283	HMS 26;C 214 x H 432	Others	India	01/05/1981
968	IC327286	BG 209	Others	India	01/05/1981
969	IC327309	RB25	Others	India	03/05/1982
970	IC327350	P 1232; 25-1	Others	India	01/09/1973
971	IC327352	235-38	Others	India	08/09/1984
972	IC327354	P 1245; 704	Others	India	01/09/1973
973	IC327357	P 57-1	Others	India	07/05/1985
974	IC327366	RC33	Others	India	07/05/1985
975	IC327374	RC62	Others	India	07/05/1985
976	IC327375	RC63	Others	India	07/05/1985
977	IC327386	RC126	Others	India	07/05/1985
978	IC327413	RSW48-2	Others	India	05/04/1986
979	IC327416	RSW56	Others	India	05/04/1986
980	IC327423	RSB87	Others	India	05/04/1986
981	IC327442	RSB155	Others	India	05/04/1986
982	IC327443	RSB156	Others	India	05/04/1986
983	IC327453	RSB180	Others	India	05/04/1986
984	IC327461	P 1285-2	Others	India	01/09/1973
985	IC327503	K 2905	Others	India	11/04/1987
986	IC327509	RJ10	Others	India	11/04/1987
987	IC327511	RJ13	Others	India	11/04/1987
988	IC327513	RJ14	Others	India	11/04/1987
989	IC327527	RJ43	Others	India	11/04/1987
990	IC327534	RJ73	Others	India	11/04/1987
991	IC327544	RJ118	Others	India	11/04/1987
992	IC327547	RJ192	Others	India	11/04/1987
993	IC327557	P 1321-4	Others	India	01/09/1973
994	IC327563	P 1326-3	Others	India	01/09/1973
995	IC327570	DR927	Others	India	01/04/1989
996	IC327572	P 1332-1	Others	India	01/09/1973
997	IC327575	MRP20	Others	India	25/04/1989
998	IC327579	MRP105	Others	India	25/04/1989
999	IC327580	MRP114	Others	India	25/04/1989
1000	IC327585	RV91-1	Others	India	04/05/1990
1001	IC327586	NS4	Others	India	14/05/1991
1002	IC327597	NS99	Others	India	14/05/1991
1003	IC327600	P 1351-1	Others	India	01/09/1973
1004	IC327603	NS172	Others	India	14/05/1991
1005	IC327611	P 1358-2	Others	India	01/09/1973
1006	IC327617	P 1375; 126-1	Others	India	01/09/1973
1007	IC327642	NIC-20705	Maharashtra	India	04/03/1994
1008	IC327653	G 6-1 SE; 160490	Others	India	10/10/1994
1009	IC327655	-	Others	India	10/10/1994
1010	IC327673	P 1412-1	Others	India	01/09/1973
1011	IC327723	P 1481-2	Others	India	01/09/1973
1012	IC327734	P 1499-2	Others	India	01/09/1973
1013	IC327763	P 1588; NP 46	Others	India	01/09/1973
1014	IC327853	P 6114; PLGR 78	Others	India	01/09/1973
1015	IC327855	P 6158; PLGR 135	Others	India	01/09/1973
1016	IC327930	-	Others	India	01/09/1973
1017	IC327943	GP 23	Others	India	01/09/1973
1018	IC327960	GL 649	Others	India	01/09/1973
1019	IC327983	PB 1-1	Others	India	01/09/1973
1020	IC327995	RR 1	Others	India	01/09/1973
1021	IC328009	Ludhiana 6	Others	India	01/09/1973
1022	IC328020	-	Others	India	01/09/1973
1023	IC328022	BN 28	Others	India	01/09/1973
1024	IC328034	Chrysanthifolia	Others	India	01/09/1973
1025	IC328041	-	Others	India	01/09/1973
1026	IC328044	(Gulab x 963)3-5-3	Others	India	01/09/1973
1027	IC328049	H. Sagar 29-11	Others	India	01/09/1973
1028	IC328080	T 47	Others	India	01/09/1973
1029	IC328106	-	Others	India	01/09/1973
1030	IC328110	923 Green gram round	Others	India	01/09/1973
1031	IC328114	Gwalior-2 B	Others	India	01/09/1973
1032	IC328125	JG 31	Others	India	01/09/1973
1033	IC328144	JG 102	Others	India	01/09/1973
1034	IC328175	T 44A	Others	India	10/06/1974
1035	IC328218	1-53-8	Others	India	01/09/1974
1036	IC328251	NP 28	Others	India	25/10/1974
1037	IC328269	N 31	Others	India	15/03/1975
1038	IC328270	P 710; Kotah 1	Others	India	01/09/1973
1039	IC328286	RPSP54	Gujarat	India	20/04/1975
1040	IC328290	P 1120-1	Maharashtra	India	01/09/1973
1041	IC328298	NP 58-1	Others	India	01/09/1973
1042	IC328299	NPB 5-1	Others	India	01/09/1973
1043	IC3284			India
1044	IC328861			India
1045	IC3289			India
1046	IC329113	GC-01/34	Madhya Pradesh	India	26/10/2001
1047	IC329752			India
1048	IC332180	U-53/VR/10	Madhya Pradesh	India	04/11/2001
1049	IC332208	U-53/VR/38	Madhya Pradesh	India	04/11/2001
1050	IC332213	U-53/VR/43	Madhya Pradesh	India	04/11/2001
1051	IC333107	NKD/YSR-2922	Madhya Pradesh	India	03/11/2001
1052	IC334285	VKF-19/107	Bihar	India	04/12/2001
1053	IC334286	VKG-19/118	Bihar	India	05/12/2001
1054	IC334287	VKG-19/127	Bihar	India	05/12/2001
1055	IC336742	VR-14	Madhya Pradesh	India	05/11/2001
1056	IC336771	VR-43	Madhya Pradesh	India	06/11/2001
1057	IC338943	IN-138	Madhya Pradesh	India	26/11/2001
1058	IC339603	HKD/02-115	Karnataka	India	25/02/2002
1059	IC339979	GA-2K-7	Madhya Pradesh	India	09/10/2000
1060	IC342581	MK3UK1/121	Chattisgarh	India	10/12/2002
1061	IC342699	VKG-21/131	Jharkhand	India	13/03/2002
1062	IC347161	VKS/SCC-10/3	Bihar	India	26/03/2002
1063	IC347907	SKJ-1/33	Jharkhand	India	19/04/2002
1064	IC347909	SKJ-1/178	Jharkhand	India	27/04/2002
1065	IC348401			India
1066	IC348449	ICC7358	Punjab	India	01/03/2000
1067	IC348459	ICC7425	Punjab	India	01/03/2000
1068	IC348460	ICC7430	Punjab	India	01/03/2000
1069	IC348461	ICC7496	Punjab	India	01/03/2000
1070	IC348481	ICC11641	Punjab	India	01/03/2000
1071	IC348492	ICC16677	Punjab	India	01/03/2000
1072	IC348499	ICC16983	Punjab	India	01/03/2000
1073	IC348501	ICC369	Others	India	01/03/2000
1074	IC348504	ICC821	Others	India	01/03/2000
1075	IC348507	ICC849	Others	India	01/03/2000
1076	IC348526	ICC2819	Others	India	01/03/2000
1077	IC348528	ICC3426	Others	India	01/03/2000
1078	IC348544	ICC4653	Others	India	01/03/2000
1079	IC348562	ICC14694	Others	India	01/03/2000
1080	IC35047			India
1081	IC350829	SSB-1	Madhya Pradesh	India	27/02/2002
1082	IC350830	SSB-2	Madhya Pradesh	India	27/02/2002
1083	IC350836	SSB-8	Rajasthan	India	28/02/2002
1084	IC350838	SSB-10	Rajasthan	India	28/02/2002
1085	IC350842	SSB-14	Madhya Pradesh	India	01/03/2002
1086	IC350844	SSB-16	Madhya Pradesh	India	01/03/2002
1087	IC350846	SSB-18	Madhya Pradesh	India	01/03/2002
1088	IC352170			India
1089	IC3552			India
1090	IC356845			India
1091	IC361411	VKS-12/11	Bihar	India	12/08/2002
1092	IC361412	VKS-12/15	Bihar	India	12/08/2002
1093	IC361413	VKS-12/18	Bihar	India	12/08/2002
1094	IC361414	VKS-12/20	Bihar	India	12/08/2002
1095	IC36632			India
1096	IC367640			India
1097	IC369876	DPY-299	Rajasthan	India	09/10/2002
1098	IC369880	DPY-303	Rajasthan	India	09/10/2002
1099	IC372344	ICC15622	Maharashtra	India	01/03/2000
1100	IC372348	RR-28	Others	India	01/03/2000
1101	IC372350	RR-40	Others	India	01/03/2000
1102	IC372351	BLM-2001/2	Others	India	01/03/2000
1103	IC372630	BP-97	Maharashtra	India	21/11/2002
1104	IC372688	KRR/AK-52	Himachal Pradesh	India	12/10/2002
1105	IC372689	KRR/AK-53	Himachal Pradesh	India	12/10/2002
1106	IC372702	KRR/AK-66	Himachal Pradesh	India	13/10/2002
1107	IC372706	KRR/AK-70	Himachal Pradesh	India	13/10/2002
1108	IC373443			India
1109	IC373447	KCM/BKP-322	Rajasthan	India	19/10/2002
1110	IC375094			India
1111	IC375894	HPKD/03-28	Karnataka	India	04/01/2003
1112	IC375927	HPKD/03-61	Karnataka	India	05/01/2003
1113	IC375939	HPKD/03-73	Karnataka	India	05/01/2003
1114	IC375945	HPKD/03-79	Karnataka	India	11/01/2003
1115	IC375949	HPKD/03-83	Karnataka	India	12/01/2003
1116	IC376248	HPKD/03-118	Karnataka	India	24/01/2003
1117	IC376301	HPKD/03-171	Karnataka	India	26/01/2003
1118	IC382377			India
1119	IC388029			India
1120	IC393892	GauraHisari	Haryana	India	08/11/2002
1121	IC395157			India
1122	IC396610	NKD-3114	Rajasthan	India	13/04/2003
1123	IC396735	NKSG-25	Madhya Pradesh	India	24/04/2003
1124	IC396753			India
1125	IC396759	NKSG-49	Madhya Pradesh	India	26/04/2003
1126	IC396760			India
1127	IC397018	DPY/BR-484	Rajasthan	India	21/04/2003
1128	IC397021	DPY/BR-487	Rajasthan	India	22/04/2003
1129	IC397276	DD-68	Madhya Pradesh	India	05/04/2003
1130	IC397305	ZH/AC-6	Madhya Pradesh	India	04/03/2003
1131	IC397313	ZH/AC-14	Madhya Pradesh	India	04/03/2003
1132	IC397333	ZH/AC-34	Madhya Pradesh	India	04/04/2003
1133	IC397375	ZH/AC-76	Madhya Pradesh	India	04/04/2003
1134	IC397505			India
1135	IC397607	GK/RM-80	Madhya Pradesh	India	07/04/2003
1136	IC397844	YS/RC-30	Himachal Pradesh	India	01/06/2003
1137	IC398122	YS/RC-311	Himachal Pradesh	India	08/06/2003
1138	IC405693			India
1139	IC405984			India
1140	IC407072			India
1141	IC407607			India
1142	IC407985	RPSP-129	Others	India	06/11/2003
1143	IC408005	RPSP-161	Others	India	06/11/2003
1144	IC408020	RPSP-184	Others	India	06/11/2003
1145	IC408030	RPSP-211	Others	India	06/11/2003
1146	IC408070	RPSP-318	Others	India	06/11/2003
1147	IC408180	J G 1254	Others	India	06/11/2003
1148	IC408186	Mutant from RS10	Others	India	06/11/2003
1149	IC408261	Gram Gwalior	Others	India	06/11/2003
1150	IC408288	P1609; NP 59	Others	India	06/11/2003
1151	IC408301	RPSP-49	Others	India	06/11/2003
1152	IC408314	RPSP-71	Others	India	06/11/2003
1153	IC412984			India
1154	IC413984			India
1155	IC424334	ICC14851	Madhya Pradesh	India	10/03/2004
1156	IC424451	JBT-38/160	Jharkhand	India	27/03/2004
1157	IC424807	VKG-28/114	Bihar	India	04/01/2004
1158	IC425130			India
1159	IC425138	HKD/00-87	Karnataka	India	01/05/2001
1160	IC427146	JCR-924	Himachal Pradesh	India	28/04/2004
1161	IC429452			India
1162	IC431833		Unknown	India
1163	IC441990			India
1164	IC44608			India
1165	IC4612			India
1166	IC468600	ICC11361	Uttar Pradesh	India	17/12/2004
1167	IC468630	ICC11579	Punjab	India	17/12/2004
1168	IC468657	ICC12196	Maharashtra	India	17/12/2004
1169	IC468659	ICC12202	Haryana	India	17/12/2004
1170	IC468727	ICC14670	Madhya Pradesh	India	17/12/2004
1171	IC468741	ICC14690	Madhya Pradesh	India	17/12/2004
1172	IC468802	ICC14817	Madhya Pradesh	India	17/12/2004
1173	IC468825	ICC14935	Rajasthan	India	17/12/2004
1174	IC468860	ICC15050	Rajasthan	India	17/12/2004
1175	IC485668	ICC8453(DG-10-14)	Unknown	India
1176	IC485693	ICC12557	Unknown	India
1177	IC485848	ICC7197	Unknown	India
1178	IC485861	ICC7254	Unknown	India
1179	IC485905	ICC8705	Unknown	India
1180	IC485952	ICC9862	Unknown	India
1181	IC485984	ICC2950	Unknown	India
1182	IC486024	ICC4377	Unknown	India
1183	IC486049	ICC7726	Unknown	India
1184	IC486091	ICC10689	Unknown	India
1185	IC486098	ICC11318	Unknown	India
1186	IC486114	ICC12484	Unknown	India
1187	IC486136	ICC12730	Unknown	India
1188	IC486151	ICC12771	Unknown	India
1189	IC486170	ICC12872	Unknown	India
1190	IC486173	ICC12876	Unknown	India
1191	IC486201	ICC13912	Unknown	India
1192	IC486206	ICC13989	Unknown	India
1193	IC486215	ICC14077	Unknown	India
1194	IC486221	ICC14359	Unknown	India
1195	IC486266	ICC4344	Unknown	India
1196	IC486365	MRP-185	Unknown	India
1197	IC486451	ICC1095	Unknown	India
1198	IC486511	ICC4148	Unknown	India
1199	IC486525	ICC4490	Unknown	India
1200	IC486564	ICC6919	Unknown	India
1201	IC486625	ICC12445	Unknown	India
1202	IC486635	ICC12478	Unknown	India
1203	IC486681	ICC14369	Unknown	India
1204	IC486743	P- 608	Unknown	India
1205	IC486758	P- 1181	Unknown	India
1206	IC486759	P- 1190	Unknown	India
1207	IC486773	P- 1260	Unknown	India
1208	IC486809	P- 1378	Unknown	India
1209	IC486862	ICC9672	Unknown	India
1210	IC486863	L-550	Unknown	India
1211	IC486864	R- 96-97	Unknown	India
1212	IC486931	ICC5082	Madhya Pradesh	India
1213	IC486952	ICC5707(BARODA KADINGER)	Gujarat	India
1214	IC486954	ICC5711(BOLD CHAFFA)	Maharashtra	India
1215	IC486959	ICC5750(CP-PALAGULAB)	Maharashtra	India
1216	IC486981	ICC5837(Nagpur-62A)	Maharashtra	India
1217	IC486996	ICC6126	Maharashtra	India
1218	IC486998	ICC7497	Maharashtra	India
1219	IC487000	ICC8332(early Gram 742-7)	Maharashtra	India
1220	IC487001	ICC8385(Pinjali-1-1)	Maharashtra	India
1221	IC487002	ICC8387(Pinjali-1-9)	Maharashtra	India
1222	IC487012	ICC10921(H-75-28-1)	Unknown	India
1223	IC487018	ICC11182(_)	Madhya Pradesh	India	08/02/1978
1224	IC487033	ICC1913WR	Unknown	India
1225	IC487072	ICC12969	Rajasthan	India
1226	IC487102	ICC14265	Tamil Nadu	India	09/02/1985
1227	IC487120	ICC14320(CHAFAM2(63H)-3)	Unknown	India
1228	IC487128	ICC14335(CHAFAM2(.24H)-4)	Unknown	India
1229	IC487160	ICC14844	Madhya Pradesh	India	18/03/1986
1230	IC487163	ICC185	Uttar Pradesh	India
1231	IC487193	ICC6091	Madhya Pradesh	India
1232	IC487195	ICC6094	Madhya Pradesh	India
1233	IC487200	ICC6115	Madhya Pradesh	India
1234	IC487259	ICC5860	Maharashtra	India
1235	IC487272	ICC11147	Madhya Pradesh	India
1236	IC487359	ICC5909	Uttar Pradesh	India
1237	IC487370	ICC5941	Uttar Pradesh	India
1238	IC487371	ICC5944	Uttar Pradesh	India
1239	IC487402	ICC12361(H 78-27; H 355 x K 315)	Haryana	India
1240	IC489924			India
1241	IC490046			India
1242	IC505314			India
1243	IC506835	K-2488	Unknown	India
1244	IC506912	6096	Madhya Pradesh	India
1245	IC506915	JG 1258; H 208 x N-59	Madhya Pradesh	India
1246	IC506918	Para 109/Mutant JG 62	Delhi	India
1247	IC506936		Madhya Pradesh	India	11/03/1986
1248	IC512061	C-2320	Delhi	India
1249	IC512062	C-2321	Delhi	India
1250	IC512069	C-2333	Delhi	India
1251	IC53243		Madhya Pradesh	India	08/02/1982
1252	IC53245	P/489	Madhya Pradesh	India	08/02/1982
1253	IC53247	P/538	Madhya Pradesh	India	08/02/1982
1254	IC53248	P/582	Madhya Pradesh	India	08/02/1982
1255	IC53252	P/634	Madhya Pradesh	India	08/02/1982
1256	IC546321	KSAS-06/001	Andhra Pradesh	India	13/02/2006
1257	IC546326	KSAS-06/339	Andhra Pradesh	India	17/02/2006
1258	IC548032			India
1259	IC552055	H 89-170	Unknown	India
1260	IC555589			India
1261	IC557222			India
1262	IC561350	E2008-AP0013-03	Chattisgarh	India	27/02/2008
1263	IC68270			India
1264	IC7005			India
1265	IC73118	Mahamaya-1(B-108)	Odisha	India	31/12/1956
1266	IC7316			India
1267	IC73529	C-214	Punjab	India	01/03/2000
1268	IC75497		Unknown	India
1269	IC75498		Unknown	India
1270	IC75499		Unknown	India
1271	IC75500		Unknown	India
1272	IC75501		Unknown	India
1273	IC76621		Maharashtra	India	31/12/1956
1274	IC7746			India
1275	IC83129			India
1276	IC83304	P-228	Delhi	India
1277	IC83307	P-232	Delhi	India
1278	IC83313	P-239	Delhi	India
1279	IC83321	P-257	Delhi	India
1280	IC83324	P-262	Delhi	India
1281	IC83325	P-264	Delhi	India
1282	IC83327	P-267	Delhi	India
1283	IC83329	P-270	Delhi	India
1284	IC83330	P-271	Delhi	India
1285	IC83333	P-278	Delhi	India
1286	IC83334	P-279	Delhi	India
1287	IC83335	P-280	Delhi	India
1288	IC83337	P-283	Delhi	India
1289	IC83338	P-284	Delhi	India
1290	IC83340	P-290	Delhi	India
1291	IC83341	P-291	Delhi	India
1292	IC83343	P-296	Delhi	India
1293	IC83344	P-297	Delhi	India
1294	IC83346	P-302	Delhi	India
1295	IC83347	P-303	Delhi	India
1296	IC83348	P-304	Delhi	India
1297	IC83349	P-306	Delhi	India
1298	IC83350	P-314	Delhi	India
1299	IC83351	P-315	Delhi	India
1300	IC83352	P-316	Delhi	India
1301	IC83353	P-317	Delhi	India
1302	IC83354	P-318	Delhi	India
1303	IC83355	P-321	Delhi	India
1304	IC83356	P-326	Delhi	India
1305	IC83357	P-328	Delhi	India
1306	IC83358	P-335	Delhi	India
1307	IC83359	P-336	Delhi	India
1308	IC83361	P-337-1	Delhi	India
1309	IC83362	P-338	Delhi	India
1310	IC83363	P-341	Delhi	India
1311	IC83364	P-383	Delhi	India
1312	IC83365	P-386	Delhi	India
1313	IC83368	P-391	Delhi	India
1314	IC83369	P-436	Delhi	India
1315	IC83370	P-457	Delhi	India
1316	IC83371	P-458	Delhi	India
1317	IC83372	P-462	Delhi	India
1318	IC83373	P-464	Delhi	India
1319	IC83374	P-468	Delhi	India
1320	IC83377	P-473	Delhi	India
1321	IC83381	P-483	Delhi	India
1322	IC83383	P-488	Delhi	India
1323	IC83384	P-489	Delhi	India
1324	IC83385	P-490	Delhi	India
1325	IC83386	P-491	Delhi	India
1326	IC83387	P-192	Delhi	India
1327	IC83389	P-194	Delhi	India
1328	IC83390	P-195	Delhi	India
1329	IC83391	P-524A	Delhi	India
1330	IC83395	P-534	Delhi	India
1331	IC83396	P-535	Delhi	India
1332	IC83397	P-536	Delhi	India
1333	IC83398	P-537	Delhi	India
1334	IC83399	P-538	Delhi	India
1335	IC83400	P-539	Delhi	India
1336	IC83401	P-539A	Delhi	India
1337	IC83404	P-542	Delhi	India
1338	IC83406	P-553	Delhi	India
1339	IC83407	P-554	Delhi	India
1340	IC83409	P-558	Delhi	India
1341	IC83410	P-559	Delhi	India
1342	IC83411	P-560	Delhi	India
1343	IC83412	P-562	Delhi	India
1344	IC83415	P-567	Delhi	India
1345	IC83418	P-570	Delhi	India
1346	IC83419	P-572	Delhi	India
1347	IC83420	P-573	Delhi	India
1348	IC83421	P-579	Delhi	India
1349	IC83423	P-582	Delhi	India
1350	IC83424	P-584	Delhi	India
1351	IC83425	P-588	Delhi	India
1352	IC83429	P-595	Delhi	India
1353	IC83430	P-597	Delhi	India
1354	IC83431	P-597A	Delhi	India
1355	IC83432	P-598	Delhi	India
1356	IC83433	P-600	Delhi	India
1357	IC83434	P-601	Delhi	India
1358	IC83435	P-602	Delhi	India
1359	IC83436	P-603	Delhi	India
1360	IC83437	P-605	Delhi	India
1361	IC83438	P-607	Delhi	India
1362	IC83441	P-610	Delhi	India
1363	IC83443	P-614	Delhi	India
1364	IC83444	P-616	Delhi	India
1365	IC83445	P-620	Delhi	India
1366	IC83446	P-621	Delhi	India
1367	IC83447	P-622	Delhi	India
1368	IC83448	P-623	Delhi	India
1369	IC83449	P-624	Delhi	India
1370	IC83452	P-631	Delhi	India
1371	IC83453	P-633	Delhi	India
1372	IC83454	P-635A	Delhi	India
1373	IC83455	P-638A	Delhi	India
1374	IC83456	P-639	Delhi	India
1375	IC83457	P-661	Delhi	India
1376	IC83458	P-666	Delhi	India
1377	IC83459	P-671	Delhi	India
1378	IC83460	P-673	Delhi	India
1379	IC83462	P-676	Delhi	India
1380	IC83464	P-680	Delhi	India
1381	IC83465	P-683	Delhi	India
1382	IC83466	P-695	Delhi	India
1383	IC83467	P-698	Delhi	India
1384	IC83469	P-700	Delhi	India
1385	IC83470	P-701	Delhi	India
1386	IC83471	P-703	Delhi	India
1387	IC83473	P-707	Delhi	India
1388	IC83474	P-709	Delhi	India
1389	IC83475	P-710	Delhi	India
1390	IC83476	P-712	Delhi	India
1391	IC83477	P-713	Delhi	India
1392	IC83478	P-714	Delhi	India
1393	IC83480	P-716	Delhi	India
1394	IC83482	P-722	Delhi	India
1395	IC83483	P-725	Delhi	India
1396	IC83486	P-733A	Delhi	India
1397	IC83487	P-734	Delhi	India
1398	IC83489	P-737	Delhi	India
1399	IC83490	P-740	Delhi	India
1400	IC83493	P-774	Delhi	India
1401	IC83494	P-779	Delhi	India
1402	IC83497	P-794	Delhi	India
1403	IC83500	P-797	Delhi	India
1404	IC83501	P-798	Delhi	India
1405	IC83502	P-808	Delhi	India
1406	IC83504	P-812	Delhi	India
1407	IC83506	P-831	Delhi	India
1408	IC83508	P-841	Delhi	India
1409	IC83509	P-841A	Delhi	India
1410	IC83510	P-850	Delhi	India
1411	IC83511	P-852	Delhi	India
1412	IC83512	P-852-1	Delhi	India
1413	IC83513	P-853	Delhi	India
1414	IC83514	P-853-1	Delhi	India
1415	IC83515	P-855	Delhi	India
1416	IC83517	P-857	Delhi	India
1417	IC83518	P-860	Delhi	India
1418	IC83519	P-864	Delhi	India
1419	IC83522	P-877	Delhi	India
1420	IC83523	P-880	Delhi	India
1421	IC83524	P-886	Delhi	India
1422	IC83525	P-890A	Delhi	India
1423	IC83526	P-900	Delhi	India
1424	IC83527	P-901	Delhi	India
1425	IC83528	P-902	Delhi	India
1426	IC83529	P-906	Delhi	India
1427	IC83530	P-907	Delhi	India
1428	IC83531	P-908	Delhi	India
1429	IC83534	P-923	Delhi	India
1430	IC83535	P-927	Delhi	India
1431	IC83536	P-930	Delhi	India
1432	IC83537	P-945	Delhi	India
1433	IC83538	P-946	Delhi	India
1434	IC83539	P-947	Delhi	India
1435	IC83541	P-974	Delhi	India
1436	IC83542	P-981	Delhi	India
1437	IC83543	988	Delhi	India
1438	IC83545	P-995	Delhi	India
1439	IC83546	P-1001	Delhi	India
1440	IC83547	P-1003	Delhi	India
1441	IC83551	P-1022	Delhi	India
1442	IC83554	P-1097	Delhi	India
1443	IC83555	P-1100	Delhi	India
1444	IC83556	P-1103	Delhi	India
1445	IC83558	P-1114	Delhi	India
1446	IC83559	P-1115	Delhi	India
1447	IC83560A			India
1448	IC83560B			India
1449	IC83561	P-1117	Delhi	India
1450	IC83563	P-1124A	Delhi	India
1451	IC83565	P-1130	Delhi	India
1452	IC83566	P-1145	Delhi	India
1453	IC83567	P-1154	Delhi	India
1454	IC83568	P-1158	Delhi	India
1455	IC83569	P-1159	Delhi	India
1456	IC83570	P-1160	Delhi	India
1457	IC83571	P-1161	Delhi	India
1458	IC83572	P-1164	Delhi	India
1459	IC83573	P-1166	Delhi	India
1460	IC83583	P-1207	Delhi	India
1461	IC83587	P-1226	Delhi	India
1462	IC83592	P-1235	Delhi	India
1463	IC83601	P-1257	Delhi	India
1464	IC83603	P-1261	Delhi	India
1465	IC83614	P-1272	Delhi	India
1466	IC83615	P-1273	Delhi	India
1467	IC83620	P-1280	Delhi	India
1468	IC83631	P-1311	Delhi	India
1469	IC83644	P-1339	Delhi	India
1470	IC83653	P-1353	Delhi	India
1471	IC83660	P-1370	Delhi	India
1472	IC83666	P-1381	Delhi	India
1473	IC83670	P-1394	Delhi	India
1474	IC83673	P-1399	Delhi	India
1475	IC83677	P-1412	Delhi	India
1476	IC83679	P-1415	Delhi	India
1477	IC83686	P-1431	Delhi	India
1478	IC83688	P-1435	Delhi	India
1479	IC83701	P-1461	Delhi	India
1480	IC83702	P-1463	Delhi	India
1481	IC83703	P-1464	Delhi	India
1482	IC83704	P-1469	Delhi	India
1483	IC83707	P-1477	Delhi	India
1484	IC83708	P-1481	Delhi	India
1485	IC83709	P-1482	Delhi	India
1486	IC83710	P-1486	Delhi	India
1487	IC83711	P-1499	Delhi	India
1488	IC83712	P-1502	Delhi	India
1489	IC83713	P-1506A	Delhi	India
1490	IC83714	P-1539A	Delhi	India
1491	IC83716	P-1549	Delhi	India
1492	IC83717	P-1552	Delhi	India
1493	IC83720	P-1557	Delhi	India
1494	IC83721	P-1558	Delhi	India
1495	IC83722	P-1560	Delhi	India
1496	IC83723	P-1563	Delhi	India
1497	IC83725	P-1566	Delhi	India
1498	IC83728	P-1584	Delhi	India
1499	IC83729	P-1587	Delhi	India
1500	IC83730	P-1588	Delhi	India
1501	IC83731	P-1596	Delhi	India
1502	IC83732	P-1602	Delhi	India
1503	IC83733	P-1605	Delhi	India
1504	IC83734	P-1606	Delhi	India
1505	IC83735	P-1608	Delhi	India
1506	IC83736	P-1611	Delhi	India
1507	IC83739	P-1618	Delhi	India
1508	IC83740	P-1620	Delhi	India
1509	IC83741	P-1628	Delhi	India
1510	IC83742	P-1632	Delhi	India
1511	IC83743	P-1633	Delhi	India
1512	IC83744	P-1635	Delhi	India
1513	IC83745	P-1652	Delhi	India
1514	IC83746	P-1654	Delhi	India
1515	IC83747	P-1668	Delhi	India
1516	IC83748	P-1670	Delhi	India
1517	IC83749	P-1675	Delhi	India
1518	IC83750	P-1677	Delhi	India
1519	IC83751	P-1693	Delhi	India
1520	IC83753	P-1695	Delhi	India
1521	IC83756	P-1701	Delhi	India
1522	IC83757	P-1702	Delhi	India
1523	IC83758	P-1706	Delhi	India
1524	IC83760A			India
1525	IC83760B			India
1526	IC83761	P-1733	Delhi	India
1527	IC83762	P-1752	Delhi	India
1528	IC83763	P-1785	Delhi	India
1529	IC83765A			India
1530	IC83765B			India
1531	IC83766	P-1798A	Delhi	India
1532	IC83767	P-1801	Delhi	India
1533	IC83768	P-1804	Delhi	India
1534	IC83769	P-1805	Delhi	India
1535	IC83770	P-1805-1	Delhi	India
1536	IC83771	P-1807	Delhi	India
1537	IC83773	P-1815	Delhi	India
1538	IC83774	P-1818	Delhi	India
1539	IC83775	P-1821	Delhi	India
1540	IC83776	P-1846A	Delhi	India
1541	IC83777	P-1857	Delhi	India
1542	IC83779	P-1884	Delhi	India
1543	IC83780	P-1898	Delhi	India
1544	IC83781	P-1905	Delhi	India
1545	IC83782	P-1994	Delhi	India
1546	IC83784	P-2101	Delhi	India
1547	IC83785	P-2109	Delhi	India
1548	IC83786	P-2122	Delhi	India
1549	IC83787	P-2124	Delhi	India
1550	IC83788	P-2140A	Delhi	India
1551	IC83789	P-2202-2	Delhi	India
1552	IC83790	P-2251	Delhi	India
1553	IC83791	P-2392	Delhi	India
1554	IC83792	P-2556	Delhi	India
1555	IC83793	P-2568	Delhi	India
1556	IC83795	P-2578	Delhi	India
1557	IC83796	P-2625	Delhi	India
1558	IC83797	P-2642	Delhi	India
1559	IC83798	P-2686-2	Delhi	India
1560	IC83799	P-2795	Delhi	India
1561	IC83800	P-2878	Delhi	India
1562	IC83801	P-2904	Delhi	India
1563	IC83802	P-2932	Delhi	India
1564	IC83803	P-2994	Delhi	India
1565	IC83805	P-3040	Delhi	India
1566	IC83806	P-3145A	Delhi	India
1567	IC83807	P-3166	Delhi	India
1568	IC83808A			India
1569	IC83808B			India
1570	IC83809	P-3230	Delhi	India
1571	IC83810	P-3296	Delhi	India
1572	IC83811	P-3313	Delhi	India
1573	IC83812	P-3310	Delhi	India
1574	IC83813	P-3382	Delhi	India
1575	IC83816	P-3478	Delhi	India
1576	IC83818	P-3567	Delhi	India
1577	IC83819A			India
1578	IC83819B			India
1579	IC83820	P-3578	Delhi	India
1580	IC83821	P-3602	Delhi	India
1581	IC83822	P-3606	Delhi	India
1582	IC83827	P-4058	Delhi	India
1583	IC83828	P-4062	Delhi	India
1584	IC83830	P-4087	Delhi	India
1585	IC83841	P-4229	Delhi	India
1586	IC83843	P-4250; PI 246394; ICC3568	Delhi	India
1587	IC83845	P-4253	Delhi	India
1588	IC83846	P-4256	Delhi	India
1589	IC83847	P-4272	Delhi	India
1590	IC83849	P-4303	Delhi	India
1591	IC83854	P-4518	Delhi	India
1592	IC83859	P-5054	Delhi	India
1593	IC83860	P-5201B	Delhi	India
1594	IC83862	P-5203A	Delhi	India
1595	IC83865	P-5340	Delhi	India
1596	IC83866	P-5355	Delhi	India
1597	IC83869	P-5451	Delhi	India
1598	IC83870A			India
1599	IC83870B			India
1600	IC83871	P-5465	Delhi	India
1601	IC83872	P-5716	Delhi	India
1602	IC83874	P-6071	Delhi	India
1603	IC83875	P-6076	Delhi	India
1604	IC83877	P-6091	Delhi	India
1605	IC83879	P-6149	Delhi	India
1606	IC83880	P-6162	Delhi	India
1607	IC83883	P-6205	Delhi	India
1608	IC83884	P-6212	Delhi	India
1609	IC83885	P-6230	Delhi	India
1610	IC83886	P-6242	Delhi	India
1611	IC83887	P-6245	Delhi	India
1612	IC83888	P-6252	Delhi	India
1613	IC83889	P-6259	Delhi	India
1614	IC83890	P-6261	Delhi	India
1615	IC83891	P-6268	Delhi	India
1616	IC83892	P-6254	Delhi	India
1617	IC83893	P-6275	Delhi	India
1618	IC83894	P-6276	Delhi	India
1619	IC83895	P-6277	Delhi	India
1620	IC83896	P-6278	Delhi	India
1621	IC83898	P-6310	Delhi	India
1622	IC83899	P-7048	Delhi	India
1623	IC83900	P-8371	Delhi	India
1624	IC83901	P-9656	Delhi	India
1625	IC83902	P-9671	Delhi	India
1626	IC83904	P-9685	Delhi	India
1627	IC83905	P-9717	Delhi	India
1628	IC83907	P-9772	Delhi	India
1629	IC83908	P-9900	Delhi	India
1630	IC83909	P-9911	Delhi	India
1631	IC83910	P-9918	Delhi	India
1632	IC83911	P-9938	Delhi	India
1633	IC83912	P-9941	Delhi	India
1634	IC83913	P-9994	Delhi	India
1635	IC83917	P-10013	Delhi	India
1636	IC83918	P-10018	Delhi	India
1637	IC83925	P-10070	Delhi	India
1638	IC83928	25-15	Delhi	India
1639	IC83929	76-535	Delhi	India
1640	IC83930	121-10	Delhi	India
1641	IC83931	122-3	Delhi	India
1642	IC83932	124-22	Delhi	India
1643	IC83933	140-14-7	Delhi	India
1644	IC83934	262	Delhi	India
1645	IC83935	746	Delhi	India
1646	IC83936		Delhi	India
1647	IC83937		Delhi	India
1648	IC83938		Delhi	India
1649	IC83942		Delhi	India
1650	IC83943		Delhi	India
1651	IC83944		Delhi	India
1652	IC83945	C-1	Delhi	India
1653	IC83946	C-2	Delhi	India
1654	IC83947	C-10	Delhi	India
1655	IC83948	C-11	Delhi	India
1656	IC83950	C-37	Delhi	India
1657	IC83951		Delhi	India
1658	IC83952		Delhi	India
1659	IC83953		Delhi	India
1660	IC83954		Delhi	India
1661	IC83956A			India
1662	IC83956B			India
1663	IC83958		Delhi	India
1664	IC83963		Delhi	India
1665	IC83965		Delhi	India
1666	IC83968		Delhi	India
1667	IC83969		Delhi	India
1668	IC83971		Delhi	India
1669	IC83973		Delhi	India
1670	IC83974		Delhi	India
1671	IC83976		Delhi	India
1672	IC83977		Delhi	India
1673	IC83978		Delhi	India
1674	IC83979		Delhi	India
1675	IC83980		Delhi	India
1676	IC83982		Delhi	India
1677	IC83983		Delhi	India
1678	IC83985	BG-209	Delhi	India
1679	IC83986	BG-212	Delhi	India
1680	IC83988	BG-244	Delhi	India
1681	IC83990	BG-256	Delhi	India
1682	IC83991	BG-257	Delhi	India
1683	IC83992	BG-261	Delhi	India
1684	IC83996	BG-270	Delhi	India
1685	IC83997A			India
1686	IC83997B			India
1687	IC84000	BG-274	Delhi	India
1688	IC84001	BG-278	Delhi	India
1689	IC84002	BG-279	Delhi	India
1690	IC84003	BG-280	Delhi	India
1691	IC84004	BG-281	Delhi	India
1692	IC84005	BG-286	Delhi	India
1693	IC84006	BG-287	Delhi	India
1694	IC84008	BG-297	Delhi	India
1695	IC84011	BG-300	Delhi	India
1696	IC84012	BG-301	Delhi	India
1697	IC84013	BG-302	Delhi	India
1698	IC84014	BG-303	Delhi	India
1699	IC84015	BG-304	Delhi	India
1700	IC84016	BG-306	Delhi	India
1701	IC84017	BG-307	Delhi	India
1702	IC84018	BG-308	Delhi	India
1703	IC84019	BG-309	Delhi	India
1704	IC84020	BG-312	Delhi	India
1705	IC84021	BG-313	Delhi	India
1706	IC84022	BG-314	Delhi	India
1707	IC84023	BG-315	Delhi	India
1708	IC84028	BG-321	Delhi	India
1709	IC84029	BG-322	Delhi	India
1710	IC84030	BG-323	Delhi	India
1711	IC84031	BG-324	Delhi	India
1712	IC84032	BG-325	Delhi	India
1713	IC84033	BG-326	Delhi	India
1714	IC84034	BG-327	Delhi	India
1715	IC84035	BG-328	Delhi	India
1716	IC84037	BGM-408	Delhi	India
1717	IC84038	BGM-413	Delhi	India
1718	IC84048	NC-55990	Delhi	India
1719	IC84049	NC-60350	Delhi	India
1720	IC84051	NC-61189	Delhi	India
1721	IC84052	NC-62361	Delhi	India
1722	IC84053A			India
1723	IC84053B			India
1724	IC84085	FLIP-80-18	Delhi	India
1725	IC84102	BG-357	Delhi	India
1726	IC84117	BG-335	Delhi	India
1727	IC84119	BG-318	Delhi	India
1728	IC84122	BG-209	Delhi	India
1729	IC85462			India
1730	IC908178			India
1731	IC9087			India
1732	IC95052		Delhi	India
1733	IC95053		Delhi	India
1734	IC95055		Delhi	India
1735	IC95060		Delhi	India
1736	IC95062		Delhi	India
1737	IC95064A			India
1738	IC95064B			India
1739	IC95069		Delhi	India
1740	IC95074		Delhi	India
1741	IC95075		Delhi	India
1742	IC95076		Delhi	India
1743	IC95077		Delhi	India
1744	IC95081		Delhi	India
1745	IC95082		Delhi	India
1746	IC95084		Delhi	India
1747	IC95088		Delhi	India
1748	IC95095		Delhi	India
1749	IC95096		Delhi	India
1750	IC95097		Delhi	India
1751	IC95098		Delhi	India
1752	IC95100		Delhi	India
1753	IC95102		Delhi	India
1754	IC95106		Delhi	India
1755	IC95109		Delhi	India
1756	IC95112		Delhi	India
1757	IC95113		Delhi	India
1758	IC95122		Delhi	India
1759	IC95123		Delhi	India
1760	IC95126A			India
1761	IC95126B			India
1762	IC95127		Delhi	India
1763	IC95129		Delhi	India
1764	IC95130		Delhi	India
1765	IC95134			India
1766	IC95135		Delhi	India
1767	IC95140			India
1768	IC95167			India
1769	IC95191		Maharashtra	India
1770	IC970805			India
1771	ICC3547			India	9/1/1973
1772	ICC4547		Delhi	India	9/1/1973
1773	ICC4612		Uttar Pradesh	India	9/1/1973
1774	IC327528	RJ44		India	11/04/1987
1775	EC498756	ICC5936	Uttar Pradesh	India	9/1/1973
1776	IC112099			India
1777	IC116401	ICC14197	Maharashtra	India
1778	IC116420			India
1779	IC117350			India
1780	IC117606	GNG-146	Maharashtra	India	10/10/1991
1781	IC117790	RSG-503	Maharashtra	India	10/10/1991
1782	IC118912	BG-256	Delhi	India	31/03/1985
1783	IC1198			India
1784	IC208268	SD 23/61	Uttar Pradesh	India	29/03/1997
1785	IC208274	SD 23/73	Uttar Pradesh	India	30/03/1997
1786	IC208293	SD 23/109	Madhya Pradesh	India	01/04/1997
1787	IC208312	SD 23/178	Uttar Pradesh	India	04/04/1997
1788	IC208312-1			India
1789	IC209221	ICC1027		India	30/11/1997
1790	IC209225	ICC1727		India	30/11/1997
1791	IC209231	ICC1970		India	30/11/1997
1792	IC209235	ICC1985		India	30/11/1997
1793	IC209236	ICC1989		India	30/11/1997
1794	IC209237	ICC2001		India	30/11/1997
1795	IC209263	ICC2547		India	30/11/1997
1796	IC209285	ICC2986		India	30/11/1997
1797	IC209295	ICC3026		India	30/11/1997
1798	IC209361	ICC4818		India	30/11/1997
1799	IC209441	ICC7193		India	30/11/1997
1800	IC209463	ICC7856		India	30/11/1997
1801	IC209525-1			India
1802	IC223122			India
1803	IC244171	BG - 231	Delhi	India
1804	IC244204	BG - 376	Delhi	India
1805	IC244241	BG - 1050	Delhi	India
1806	IC244241-1			India
1807	IC244245	BG - 1056	Delhi	India
1808	IC244263	CG - 774	Delhi	India
1809	IC244324	GL - 84096	Delhi	India
1810	IC244328	GL - 86123	Delhi	India
1811	IC244371	ICC11321	Delhi	India
1812	IC244463	KBG - 2	Delhi	India
1813	IC244484	NC - 57626	Delhi	India
1814	IC244572	NIC-18829	Uttar Pradesh	India	31/03/1993
1815	IC244591	P - 1241	Delhi	India
1816	IC244595	P - 1284	Delhi	India
1817	IC244608	P - 1546	Delhi	India
1818	IC244649	P - 6021	Delhi	India
1819	IC244651	P - 6140	Delhi	India
1820	IC251675	P-9-1		India	07/07/1999
1821	IC251699	P-33		India	07/07/1999
1822	IC251700	P-34		India	07/07/1999
1823	IC251714	P-44-1		India	07/07/1999
1824	IC255563			India
1825	IC267114			India
1826	IC269413	ICC929	Others	India	01/09/1973
1827	IC269439	ICC958	Punjab	India	01/09/1973
1828	IC270618	ICC4985	Delhi	India	01/09/1973
1829	IC270921	ICC5649	Punjab	India	01/09/1973
1830	IC270928	ICC5667	Punjab	India	01/09/1973
1831	IC270959	ICC5741	Maharashtra	India	01/09/1973
1832	IC270969	ICC5773	Maharashtra	India	01/09/1973
1833	IC272642	NIC-20719 ICC16904	Maharashtra	India	06/03/1994
1834	IC272670	ICC16958	Delhi	India	22/07/1994
1835	IC272672	ICC16987	Punjab	India	31/05/1995
1836	IC27282			India
1837	IC273434	IP99-82	Maharashtra	India	07/10/1999
1838	IC274100	IN-66	Madhya Pradesh	India	04/03/2000
1839	IC274129	IN-95	Madhya Pradesh	India	05/03/2000
1840	IC275177	95	Others	India	10/06/1974
1841	IC275448	H86-20	Haryana	India	31/05/1995
1842	IC275473	RPSP12	West Bengal	India	25/03/1975
1843	IC275500	RPSP74	West Bengal	India	01/04/1975
1844	IC275501	RPSP77	West Bengal	India	01/04/1975
1845	IC275578	RPSP353	Maharashtra	India	02/03/1977
1846	IC275775	RPSP765	Haryana	India	11/04/1983
1847	IC275857	KP5323	Maharashtra	India	01/03/1994
1848	IC297322	ICC1665	Others	India	01/06/2001
1849	IC297464	ICC2069	Others	India	01/06/2001
1850	IC297476	ICC2100	Others	India	01/06/2001
1851	IC298990	ICC5862	Uttar Pradesh	India	09/01/1973
1852	IC299195	ICC7433	Uttar Pradesh	India	01/03/2000
1853	IC299200	ICC7545	Others	India	01/03/2000
1854	IC299206	ICC8397	Uttar Pradesh	India	01/03/2000
1855	IC305386			India
1856	IC305498			India
1857	IC305593			India
1858	IC322699			India
1859	IC327222	BG 227;850-3/27xH208	Others	India	11/10/1979
1860	IC327234	SAR2088	Others	India	06/01/1980
1861	IC327260	RPSP673	Others	India	02/05/1980
1862	IC327337	RPSP789	Others	India	03/05/1983
1863	IC327362	RC15	Others	India	07/05/1985
1864	IC327529	RJ46	Others	India	11/04/1987
1865	IC327531	RJ59	Others	India	11/04/1987
1866	IC328247	747-K	Others	India	25/10/1974
1867	IC328250	Nasik bulktype	Others	India	25/10/1974
1868	IC348428	ICC5270	Rajasthan	India	01/03/2000
1869	IC348448	ICC7357	Punjab	India	01/03/2000
1870	IC396751	NKSG-31	Madhya Pradesh	India	24/04/2003
1871	IC396762	NKSG-52	Madhya Pradesh	India	26/04/2003
1872	IC407913	P 6131; PLGR No.101	Others	India	06/11/2003
1873	IC407959	H 73-7	Others	India	06/11/2003
1874	IC408158	RPSP-426	Others	India	06/11/2003
1875	IC408178	GG 550; G130xC84	Others	India	06/11/2003
1876	IC408259	G 32-102A	Others	India	06/11/2003
1877	IC408285	P1316; 728-8	Others	India	06/11/2003
1878	IC408322	RPSP-101	Others	India	06/11/2003
1879	IC415651	IP - 40	Maharashtra	India	14/10/2003
1880	IC41651			India
1881	IC418133			India
1882	IC424314	ICC10457	Karnataka	India	10/03/2004
1883	IC424324	ICC11051	Maharashtra	India	10/03/2004
1884	IC424391	ICC14871	Others	India	10/03/2004
1885	IC428043	VK-SK 00-81	Madhya Pradesh	India	04/11/2000
1886	IC428059	VK-SK 00-177	Madhya Pradesh	India	13/04/2000
1887	IC428288			India
1888	IC468165			India
1889	IC468644	ICC11654	Punjab	India	17/12/2004
1890	IC468731	ICC14676	Madhya Pradesh	India	17/12/2004
1891	IC468742	ICC14693	Madhya Pradesh	India	17/12/2004
1892	IC468745	ICC14699	Madhya Pradesh	India	17/12/2004
1893	IC468746	ICC14700	Madhya Pradesh	India	17/12/2004
1894	IC468754	ICC14711	Madhya Pradesh	India	17/12/2004
1895	IC468756	ICC14718	Madhya Pradesh	India	17/12/2004
1896	IC468782	ICC14774	Madhya Pradesh	India	17/12/2004
1897	IC468784	ICC14783	Madhya Pradesh	India	17/12/2004
1898	IC468839	ICC14973	Rajasthan	India	17/12/2004
1899	IC468840	ICC14974	Rajasthan	India	17/12/2004
1900	IC468851	ICC15024	Rajasthan	India	17/12/2004
1901	IC468853	ICC15034	Rajasthan	India	17/12/2004
1902	IC486196	ICC13855		India
1903	IC4865451			India
1904	IC486818			India
1905	IC486873	ICC7799		India
1906	IC486895	ICC11286		India
1907	IC486919	BDN- 9-3	Maharashtra	India	01/03/2000
1908	IC486921	ICC512	Andhra Pradesh	India
1909	IC486922	ICC5068	Madhya Pradesh	India
1910	IC486927	ICC5076	Madhya Pradesh	India
1911	IC486965	ICC5771(Parner 4-14-IX Bronze leaf 5-1)	Maharashtra	India
1912	IC486991	ICC6020(816 (CHAFA))	Maharashtra	India
1913	IC486997	ICC7496	Maharashtra	India
1914	IC486999	ICC7499	Maharashtra	India
1915	IC487051	ICC12482(CH 208XBEG-482 HRD)		India
1916	IC487059	ICC5761(Dhulia 6-20)	Maharashtra	India
1917	IC487086	ICC13032(BEG-40)	Andhra Pradesh	India
1918	IC487145	ICC14666	Madhya Pradesh	India	09/03/1986
1919	IC48719			India
1920	IC487202	ICC6118	Madhya Pradesh	India
1921	IC487243	ICC1496	Uttar Pradesh	India
1922	IC487281	ICC5013	Gujarat	India
1923	IC487344	ICC5739	Punjab	India
1924	IC487351	ICC5864	Madhya Pradesh	India
1925	IC487357	ICC5891	Uttar Pradesh	India
1926	IC487426	ICC14670	Madhya Pradesh	India	09/03/1986
1927	IC487431	ICC15063	Maharashtra	India	07/03/1987
1928	IC487432	ICC15082	Madhya Pradesh	India	08/03/1987
1929	IC487461	ICC14690	Madhya Pradesh	India	10/03/1986
1930	IC487464	ICC14699	Madhya Pradesh	India	11/03/1986
1931	IC487494	ICC14793	Madhya Pradesh	India	15/03/1986
1932	IC487505	ICC14815	Madhya Pradesh	India	16/03/1986
1933	IC490089			India
1934	IC506739	12452		India
1935	IC506784	BDJ-266		India
1936	IC506831	K-2464		India
1937	IC506934		Karnataka	India	28/01/1980
1938	IC512067	C-2326	Delhi	India
1939	IC512070	C-2335	Delhi	India
1940	IC512075	C-2350	Delhi	India
1941	IC512106	C-2511	Delhi	India
1942	IC525293			India
1943	IC551983	BGD 108		India
1944	IC552110	ICC12118		India
1945	IC552190	RSW 56		India
1946	IC552202	G 13-1		India
1947	IC552236	STIM-24		India
1948	IC552250			India
1949	IC552500	RSG-902 (ARUNA)	Rajasthan	India	23/05/2007
1950	IC552770			India
1951	IC557095			India
1952	IC56780			India
1953	IC587382	RVG 201	Madhya Pradesh	India
1954	IC589273			India
1955	IC608381			India
1956	IC608421			India
1957	IC7651			India
1958	IC766233			India
1959	IC83380	P-481	Delhi	India
1960	IC83428	P-592	Delhi	India
1961	IC83959	Hare Chhole-1	Delhi	India
1962	IC84068	ICC1525	Delhi	India
1963	IC95043		Delhi	India
1964	IC95198		Delhi	India
1965	ICC4520	P 6068; PLGR No. 26	Delhi	India	9/1/1973
1966	ICC4941	F 240	Punjab	India	9/1/1973
1967	ICC5949	T 69	Uttar Pradesh	India	9/1/1973
1968	ICC5997	T 117	Uttar Pradesh	India	9/1/1973
1969	ICC6025	BG 11	Delhi	India	9/1/1973
1970	IC248134	P - 860	Delhi	India

## Sheet: Countrywise classification
Source countries of chickpea germplasm used for Ascochyta blight screening
Country	No. of accessions
Afghanistan	1
Algeria	1
Australia	3
Bangladesh	6
Egypt	1
Ethiopia	71
Germany	1
Ghana	1
Greece	1
Iran	155
Israel	2
Italy	3
Mexico	26
Morocco	4
Pakistan	6
Portugal	1
Russia	8
Syria	75
Turkey	21
USA	8
Unknown Exotic	8
India	1567
Total	1970
