# Supplementary material for: Identification of novel resistant sources for ascochyta blight (Ascochyta rabiei) in chickpea
Source: PLoS One. 2020 Oct 19;15(10):e0240589. doi: 10.1371/journal.pone.0240589 (PMC7571675; doi:10.1371/journal.pone.0240589)
Supplement: S2 Data — (XLSX) [file pone.0240589.s002.xlsx]

## Sheet: 2014-15
Sr. no.	Entry	AB Score
		PAU, Ludhiana	CSK HPKV, Dhulakuan
SC 1	JG62	9	9
1	EC198580	9	9
2	EC198583	9	9
3	EC198592	9	9
4	EC198707	7	3
5	EC198723	9	9
SC 2	L550	9	9
6	EC198729	9	9
7	EC219928	9	9
8	EC219999	6	3
9	EC220006	9	9
10	EC220016	9	9
SC 1	JG62	9	9
11	EC220052	9	4
12	EC220078	7	4
13	EC220104	9	9
14	EC220109	3	3
15	EC222967	9	3
SC 2	L550	9	9
16	EC223011	9	9
17	EC223020	9	9
18	EC223023	9	9
19	EC223079	9	9
20	EC223130	9	9
SC 1	JG62	9	9
21	EC223133	9	9
22	EC223519	9	9
23	EC261136	9	9
24	EC267154	5	9
25	EC267240	5	2
SC 2	L550	9	9
26	EC267261	7	9
27	EC267265	7	2
28	EC267272	9	2
29	EC267293	9	2
30	EC267305	9	9
SC 1	JG62	9	9
31	EC267308	9	9
32	EC267316	9	9
33	EC267437	9	9
34	EC267484	9	9
35	EC267504	9	9
SC 2	L550	9	9
36	EC267511	9	9
37	EC440552	9	3
38	EC441725	9	4
39	EC441805	9	9
40	EC442191	9	9
SC 1	JG62	9	9
41	EC442202	9	9
42	EC442226	9	9
43	EC442228	9	9
44	EC442229	9	9
45	EC442300	9	9
SC 2	L550	9	9
46	EC442348	9	9
47	EC442380	9	9
48	EC442407	9	9
49	EC442409	9	9
50	EC442519	9	9
SC 1	JG62	9	9
51	EC449853	9	9
52	EC489845	9	9
53	EC489861	9	9
54	EC489865	9	9
55	EC489867	9	9
SC 2	L550	9	9
56	EC489869	9	9
57	EC489870	9	9
58	EC489881	9	9
59	EC489882	9	9
60	EC489883	9	9
SC 1	JG62	9	9
61	EC489886	9	9
62	EC489887	9	9
63	EC489905	9	9
64	EC489907	9	9
65	EC489910	9	2
SC 2	L550	9	9
66	EC489913	9	9
67	EC489919	9	9
68	EC489928	9	9
69	EC489930	9	9
70	EC489936	9	9
SC 1	JG62	9	9
71	EC489950	9	9
72	EC489974	9	9
73	EC489975	9	9
74	EC489989	9	9
75	EC489991	9	9
SC 2	L550	9	9
76	EC489992	9	9
77	EC490005	9	9
78	EC490010	9	9
79	EC490013	9	9
80	EC490014	9	9
SC 1	JG62	9	9
81	EC490024	9	9
82	EC490027	9	9
83	EC490028	9	9
84	EC490030	9	9
85	EC490034	9	9
SC 2	L550	9	9
86	EC490038	9	9
87	EC490039	9	9
88	EC490040	9	9
89	EC490042	9	9
90	EC490045	9	9
SC 1	JG62	9	9
91	EC498765	9	9
92	EC498767	9	9
93	EC498773	9	9
94	EC498779	9	9
95	EC498780	9	9
SC 2	L550	9	9
96	EC498812	9	9
97	EC498818	9	9
98	EC498823	9	9
99	EC498825	9	9
100	EC498827	9	9
SC 1	JG62	9	9
101	EC498828	9	9
102	EC498830	6	9
103	EC499739	9	9
104	EC499999	9	9
105	EC528345A	9	9
SC 2	L550	9	9
106	EC528345B	5	9
107	EC528350	9	9
108	EC528352A	9	9
109	EC528352B	9	9
110	EC528353A	9	9
SC 1	JG62	9	9
111	EC528353B	9	9
112	EC538499	9	9
113	EC538502	9	9
114	EC548087	9	9
115	EC554984	9	3
SC 2	L550	9	9
116	EC554986	9	9
117	EC554991	9	6
118	EC554996	9	2
119	EC555002	9	9
120	EC555004	9	9
SC 1	JG62	9	9
121	EC555013	9	9
122	EC555018	9	9
123	EC555022	9	9
124	EC555031	9	9
125	EC555033	9	9
SC 2	L550	9	9
126	EC555036	9	9
127	EC555038	9	9
128	EC555039	9	9
129	EC555041	9	9
130	EC555042	9	9
SC 1	JG62	9	9
131	EC555049	9	9
132	EC555072	9	9
133	EC555085	9	9
134	EC555098	9	9
135	EC555106	9	9
SC 2	L550	9	9
136	EC555117	9	9
137	EC555156	9	9
138	EC555183	9	9
139	EC555195	9	9
140	EC555196	9	9
SC 1	JG62	9	9
141	EC555207	9	9
142	EC555214	9	9
143	EC555217	9	9
144	EC555220	9	9
145	IC27236	9	9
SC 2	L550	9	9
146	IC27237	9	9
147	IC53243	9	9
148	IC53245	9	9
149	IC53247	9	9
150	IC53248	9	9
SC 1	JG62	9	9
151	IC53252	9	9
152	IC73118	9	9
153	IC73529	9	9
154	IC75497	9	4
155	IC75498	9	9
SC 2	L550	9	9
156	IC75499	9	9
157	IC75500	9	3
158	IC75501	9	3
159	IC76621	9	9
160	IC83304	9	4
SC 1	JG62	9	9
161	IC83307	9	9
162	IC83313	9	9
163	IC83321	9	9
164	IC83324	9	9
165	IC83325	9	9
SC 2	L550	9	9
166	IC83327	9	9
167	IC83329	9	9
168	IC83330	9	9
169	IC83333	9	9
170	IC83334	9	9
SC 1	JG62	9	9
171	IC83335	9	9
172	IC83337	9	9
173	IC83338	9	9
174	IC83340	9	9
175	IC83341	9	9
SC 2	L550	9	9
176	IC83343	9	9
177	IC83344	9	9
178	IC83346	9	9
179	IC83347	9	5
180	IC83348	9	4
SC 1	JG62	9	9
181	IC83349	9	5
182	IC83350	9	9
183	IC83351	9	9
184	IC83352	9	9
185	IC83353	9	9
SC 2	L550	9	9
186	IC83354	9	9
187	IC83355	9	9
188	IC83356	9	4
189	IC83357	9	9
190	IC83358	9	9
SC 1	JG62	9	9
191	IC83359	9	9
192	IC83361	9	9
193	IC83362	9	9
194	IC83363	9	9
195	IC83364	9	9
SC 2	L550	9	9
196	IC83365	9	9
197	IC83368	9	9
198	IC83369	9	9
199	IC83370	9	9
200	IC83371	9	9
SC 1	JG62	9	9
201	IC83372	9	9
202	IC83373	9	9
203	IC83374	9	9
204	IC83377	9	9
205	IC83381	9	9
SC 2	L550	9	9
206	IC83383	9	9
207	IC83384	9	5
208	IC83385	9	9
209	IC83386	9	9
210	IC83387	9	9
SC 1	JG62	9	9
211	IC83389	9	2
212	IC83390	9	2
213	IC83391	9	9
214	IC83395	9	9
215	IC83396	9	9
SC 2	L550	9	9
216	IC83397	9	9
217	IC83399	9	9
218	IC83400	9	9
219	IC83401	9	9
220	IC83404	9	9
SC 1	JG62	9	9
221	IC83406	9	9
222	IC83407	9	9
223	IC83409	9	3
224	IC83410	9	9
225	IC83411	9	9
SC 2	L550	9	9
226	IC83412	9	9
227	IC83415	9	9
228	IC83418	9	9
229	IC83419	9	9
230	IC83420	9	9
SC 1	JG62	9	9
231	IC83421	9	9
232	IC83423	9	9
233	IC83424	9	9
234	IC83425	9	5
235	IC83429	9	9
SC 2	L550	9	9
236	IC83430	9	9
237	IC83431	9	5
238	IC83432	9	9
239	IC83433	9	9
240	IC83434	9	9
SC 1	JG62	9	9
241	IC83435	9	5
242	IC83436	9	9
243	IC83437	9	4
244	IC83438	9	9
245	N.A	9	9
SC 2	L550	9	9
246	IC83441	9	9
247	IC83443	9	9
248	IC83444	9	9
249	IC83445	9	9
250	IC83446	9	9
SC 1	JG62	9	9
251	IC83447	9	6
252	IC83448	9	5
253	IC83449	9	9
254	IC83452	9	3
255	IC83453	9	2
SC 2	L550	9	9
256	IC83454	9	9
257	IC83455	9	9
258	IC83456	9	9
259	IC83457	9	4
260	IC83458	9	9
SC 1	JG62	9	9
261	IC83459	9	9
262	IC83460	9	9
263	IC83462	–	–
264	IC83464	9	9
265	IC83465	9	9
SC 2	L550	9	9
266	IC83466	9	9
267	IC83467	9	9
268	IC83469	9	9
269	IC83470	9	9
270	IC83471	9	9
SC 1	JG62	9	9
271	IC83473	9	9
272	IC83474	9	9
273	IC83475	9	9
274	IC83476	9	9
275	IC83477	9	9
SC 2	L550	9	9
276	IC83478	9	9
277	IC83480	9	9
278	IC83482	9	9
279	IC83483	9	9
280	IC83486	9	9
SC 1	JG62	9	9
281	IC83487	9	9
282	IC83489	9	9
283	IC83490	9	9
284	IC83493	9	9
285	IC83494	9	9
SC 2	L550	9	9
286	IC83497	9	9
287	IC83500	9	9
288	IC83501	9	9
289	IC83502	9	9
290	IC83504	9	9
SC 1	JG62	9	9
291	IC83506	9	9
292	IC83508	9	9
293	IC83509	9	9
294	IC83510	9	9
295	IC83511	9	9
SC 2	L550	9	9
296	IC83512	9	9
297	IC83513	9	9
298	IC83514	9	9
299	IC83515	9	9
300	IC83517	9	9
SC 1	JG62	9	9
301	IC83518	9	9
302	IC83519	9	9
303	IC83522	9	9
304	IC83523	9	9
305	IC83524	9	9
SC 2	L550	9	9
306	IC83525	9	9
307	IC83526	9	9
308	IC83527	9	9
309	IC83528	9	9
310	IC83529	9	9
SC 1	JG62	9	9
311	IC83530	9	9
312	IC83531	9	9
313	IC83534	9	9
314	IC83535	9	9
315	IC83536	9	9
SC 2	L550	9	9
316	IC83537	9	9
317	IC83538	9	9
318	IC83539	9	9
319	IC83541	9	9
320	IC83542	9	9
SC 1	JG62	9	9
321	IC83543	9	9
322	IC83545	9	9
323	IC83546	9	9
324	IC83547	9	3
325	IC83549	–	3
SC 2	L550	9	9
326	IC83551	9	9
327	IC83554	9	5
328	IC83555	9	9
329	IC83556	9	9
330	IC83558	9	9
SC 1	JG62	9	9
331	IC83559	9	9
332	IC83560A	9	9
333	IC83560B	9	9
334	IC83561	9	9
335	IC83563	9	9
SC 2	L550	9	9
336	IC83565	9	9
337	IC83566	9	9
338	IC83567	9	9
339	IC83568	9	9
340	IC83569	9	9
SC 1	JG62	9	9
341	IC83570	9	9
342	IC83571	9	9
343	IC83572	9	9
344	IC83573	9	9
345	IC83583	9	9
SC 2	L550	9	9
346	IC83587	9	9
347	IC83592	9	9
348	IC83601	9	9
349	IC83603	9	9
350	IC83614	9	9
SC 1	JG62	9	9
351	IC83615	9	9
352	IC83620	9	9
353	IC83631	9	9
354	IC83644	9	9
355	IC83653	9	9
SC 2	L550	9	9
356	IC83660	9	9
357	IC83666	9	9
358	IC83670	9	9
359	IC83673	9	3
360	IC83677	9	3
SC 1	JG62	9	9
361	IC83679	9	9
362	IC83686	9	9
363	IC83688	9	9
364	IC83701	9	9
365	IC83702	9	9
SC 2	L550	9	9
366	IC83703	9	4
367	IC83704	9	9
368	IC83707	9	9
369	IC83708	9	9
370	IC83709	9	9
SC 1	JG62	9	9
371	IC83710	9	9
372	IC83711	9	9
373	IC83712	9	3
374	IC83713	9	9
375	IC83714	9	9
SC 2	L550	9	9
376	IC83716	9	9
377	IC83717	9	9
378	IC83720	9	9
379	IC83721	9	9
380	IC83722	9	9
SC 1	JG62	9	9
381	IC83723	9	9
382	IC83725	9	9
383	IC83728	9	4
384	IC83729	9	9
385	IC83730	9	3
SC 2	L550	9	9
386	IC83731	9	9
387	IC83732	9	9
388	IC83733	9	9
389	IC83734	9	9
390	IC83735	9	9
SC 1	JG62	9	9
391	IC83736	9	3
392	IC83739	9	9
393	IC83740	9	4
394	IC83741	9	9
395	IC83742	9	9
SC 2	L550	9	9
396	IC83743	9	9
397	IC83744	9	9
398	IC83745	9	5
399	IC83746	9	9
400	IC83747	9	9
SC 1	JG62	9	9
401	IC83748	9	9
402	IC83749	9	9
403	IC83750	9	9
404	IC83751	9	9
405	IC83753	9	9
SC 2	L550	9	9
406	IC83756	9	9
407	IC83757	9	9
408	IC83758	9	9
409	IC83760A	9	9
410	IC83760B	9	9
SC 1	JG62	9	9
411	IC83761	9	9
412	IC83762	9	9
413	IC83763	9	9
414	IC83765A	9	9
415	IC83765B	9	9
SC 2	L550	9	9
416	IC83766	9	9
417	IC83767	9	9
418	IC83768	9	9
419	IC83769	9	9
420	IC83770	9	9
SC 1	JG62	9	9
421	IC83771	9	9
422	IC83773	9	9
423	IC83774	9	2
424	IC83775	9	9
425	IC83776	9	9
SC 2	L550	9	9
426	IC83777	9	4
427	IC83779	9	4
428	IC83780	9	9
429	IC83781	9	9
430	IC83782	9	9
SC 1	JG62	9	9
431	IC83784	9	9
432	IC83785	9	9
433	IC83786	9	9
434	IC83787	9	9
435	IC83788	9	9
SC 2	L550	9	9
436	IC83789	9	4
437	IC83790	9	9
438	IC83791	9	9
439	IC83792	9	9
440	IC83793	9	9
SC 1	JG62	9	9
441	IC83795	9	9
442	IC83796	9	3
443	IC83797	9	9
444	IC83798	9	9
445	IC83799	9	9
SC 2	L550	9	9
446	IC83800	9	9
447	IC83801	9	9
448	IC83802	9	9
449	IC83803	9	9
450	IC83805	9	9
SC 1	JG62	9	9
451	IC83806	9	9
452	IC83807	9	9
453	IC83809	9	9
454	IC83811	9	2
455	IC83812	9	9
SC 2	L550	9	9
456	IC83813	9	9
457	IC83816	9	9
458	IC83818	9	9
459	IC83820	9	9
460	IC83821	9	9
SC 1	JG62	9	9
461	IC83822	9	9
462	IC83827	9	9
463	IC83828	9	9
464	IC83830	9	9
465	IC83841	9	9
SC 2	L550	9	9
466	IC83843	9	3
467	IC83845	9	9
468	IC83846	9	9
469	IC83847	9	9
470	IC83849	9	9
SC 1	JG62	9	9
471	IC83854	9	9
472	IC83859	9	9
473	IC83860	9	9
474	IC83862	9	9
475	IC83865	9	9
SC 2	L550	9	9
476	IC83866	9	9
477	IC83869	9	9
478	IC83871	9	9
479	IC83872	9	9
480	IC83874	9	9
SC 1	JG62	9	9
481	IC83875	9	9
482	IC83877	9	9
483	IC83879	9	9
484	IC83880	9	9
485	IC83883	9	9
SC 2	L550	9	9
486	IC83884	9	9
487	IC83885	9	9
488	IC83886	9	9
489	IC83887	9	9
490	IC83888	9	9
SC 1	JG62	9	9
491	IC83889	9	9
492	IC83890	9	9
493	IC83891	9	9
494	IC83892	9	9
495	IC83893	9	9
SC 2	L550	9	9
496	IC83894	9	9
497	IC83895	9	9
498	IC83896	9	5
499	IC83898	9	9
500	IC83899	9	9
SC 1	JG62	9	9
501	IC83900	9	9
502	IC83901	9	9
503	IC83902	9	9
504	IC83904	9	9
505	IC83905	9	5
SC 2	L550	9	9
506	IC83907	9	5
507	IC83908	9	9
508	IC83909	9	9
509	IC83910	9	9
510	IC83911	9	9
SC 1	JG62	9	9
511	IC83912	9	3
512	IC83913	9	9
513	IC83917	9	9
514	IC83918	9	9
515	IC83925	9	9
SC 2	L550	9	9
516	IC83928	9	9
517	IC83929	9	9
518	IC83930	9	9
519	IC83931	9	9
520	IC83932	9	9
SC 1	JG62	9	9
521	IC83933	9	9
522	IC83934	9	9
523	IC83935	9	9
524	IC83936	9	9
525	IC83937	9	9
SC 2	L550	9	9
526	IC83938	9	9
527	IC83939	9	9
528	IC83942	9	9
529	IC83943	9	9
530	IC83944	9	9
SC 1	JG62	9	9
531	IC83945	9	9
532	IC83946	9	9
533	IC83947	9	9
534	IC83948	9	9
535	IC83950	9	9
SC 2	L550	9	9
536	IC83951	9	9
537	IC83952	9	9
538	IC83953	9	9
539	IC83954	9	9
540	IC83956A	9	9
SC 1	JG62	9	9
541	IC83956B	9	9
542	IC83958	9	9
543	IC83963	9	9
544	IC83965	9	9
545	IC83968	9	9
SC 2	L550	9	9
546	IC83969	9	4
547	IC83971	9	9
548	IC83973	9	9
549	IC83974	9	9
550	IC83976	9	9
SC 1	JG62	9	9
551	IC83977	9	9
552	IC83978	9	9
553	IC83979	9	9
554	IC83980	9	9
555	IC83982	9	9
SC 2	L550	9	9
556	IC83983	9	9
557	IC83985	9	9
558	IC83986	9	9
559	IC83988	9	9
560	IC83990	9	9
SC 1	JG62	9	9
561	IC83991	9	3
562	IC83992	9	3
563	IC83996	9	5
564	IC83997A	9	4
565	IC83997B	9	9
SC 2	L550	9	9
566	IC84000	9	4
567	IC84001	9	4
568	IC84002	9	5
569	IC84003	9	4
570	IC84004	9	9
SC 1	JG62	9	9
571	IC84005	9	4
572	IC84006	9	9
573	IC84008	9	9
574	IC84011	9	3
575	IC84012	9	9
SC 2	L550	9	9
576	IC84013	9	9
577	IC84014	9	9
578	IC84015	9	9
579	IC84016	9	9
580	IC84017	9	9
SC 1	JG62	9	9
581	IC84018	9	9
582	IC84019	9	6
583	IC84020	9	5
584	IC84021	9	9
585	IC84022	9	9
SC 2	L550	9	9
586	IC84023	9	9
587	IC84028	9	9
588	IC84029	9	9
589	IC84030	9	9
590	IC84031	9	9
SC 1	JG62	9	9
591	IC84032	9	9
592	IC84033	9	5
593	IC84034	9	9
594	IC84035	9	9
595	IC84037	9	5
SC 2	L550	9	9
596	IC84038	9	9
597	IC84048	9	9
598	IC84049	9	9
599	IC84051	9	9
600	IC84052	9	9
SC 1	JG62	9	9
601	IC84053A	9	9
602	IC84053B	9	9
603	IC84085	9	9
604	IC84102	9	9
605	IC84117	9	9
SC 2	L550	9	9
606	IC84119	9	9
607	IC84122	9	9
608	IC95052	9	9
609	IC95053	9	9
610	IC95055	–	–
SC 1	JG62	9	9
611	IC95060	9	9
612	IC95062	9	9
613	IC95064A	9	9
614	IC95064B	9	9
615	IC95069	9	9
SC 2	L550	9	9
616	IC95074	9	9
617	IC95075	9	9
618	IC95076	9	9
619	IC95077	9	9
620	IC95081	9	9
SC 1	JG62	9	9
621	IC95082	9	9
622	IC95084	9	5
623	IC95088	9	9
624	IC95095	9	9
625	IC95096	9	9
SC 2	L550	9	9
626	IC95098	9	9
627	IC95100	9	9
628	IC95102	9	9
629	IC95106	9	9
630	IC95109	9	9
SC 1	JG62	9	9
631	IC95112	9	9
632	IC95113	9	9
633	IC95122	9	9
634	IC95123	9	9
635	IC95126A	9	9
SC 2	L550	9	9
636	IC95126B	9	9
637	IC95127	9	9
638	IC95129	9	9
639	IC95130	9	9
640	IC95134	9	9
SC 1	JG62	9	9
641	IC95135	–	–
642	IC95167	9	9
643	IC95191	9	9
644	IC113819	9	5
645	IC116277	9	9
SC 2	L550	9	9
646	IC116279	9	9
647	IC116280	9	9
648	IC116284	9	9
649	IC116285	9	9
650	IC116286	9	9
SC 1	JG62	9	9
651	IC116287	9	9
652	IC116290	9	9
653	IC116295	9	9
654	IC116298	9	9
655	IC116300	9	9
SC 2	L550	9	9
656	IC116301	9	9
657	IC116303	9	9
658	IC116304	9	9
659	IC116306	9	9
660	IC116307	9	9
SC 1	JG62	9	9
661	IC116308	9	9
662	IC116309	9	9
663	IC116310	9	9
664	IC116312	9	9
665	IC116313	9	4
SC 2	L550	9	9
666	IC116314	9	9
667	IC116316	9	3
668	IC116319	9	3
669	IC116323	9	4
670	IC116324	9	9
SC 1	JG62	9	9
671	IC116325	9	4
672	IC116327	9	9
673	IC116328	9	9
674	IC116329	9	4
675	IC116330	9	3
SC 2	L550	9	9
676	IC116332	9	4
677	IC116336	9	4
678	IC116337	9	5
679	IC116338	9	9
680	IC116339	9	9
SC 1	JG62	9	9
681	IC116340	9	9
682	IC116341	9	3
683	IC116343	9	9
684	IC116345	9	9
685	IC116347	9	9
SC 2	L550	9	9
686	IC116348	9	4
687	IC116350	9	9
688	IC116351	9	3
689	IC116352	9	9
690	IC116353	9	9
SC 1	JG62	9	9
691	IC116354	9	9
692	IC116356	9	9
693	IC116357	9	6
694	IC116358	9	9
695	IC116359	9	9
SC 2	L550	9	9
696	IC116363	9	9
697	IC116364	9	9
698	IC116365	9	9
699	IC116366	9	9
700	IC116367	9	9
SC 1	JG62	9	9
701	IC116368	9	9
702	IC116369	9	9
703	IC116371	9	9
704	IC116373	9	9
705	IC116374	9	9
SC 2	L550	9	9
706	IC116378	9	9
707	IC116380	9	3
708	IC116381	9	9
709	IC116383	9	9
710	IC116384	9	9
SC 1	JG62	9	9
711	N.A	9	9
712	IC116389	9	9
713	IC116392	9	9
714	IC116395	9	9
715	IC116396	9	9
SC 2	L550	9	9
716	IC116406	9	9
717	IC116409	9	9
718	IC116453	9	9
719	IC116458	9	9
720	IC116466	9	9
SC 1	JG62	9	9
721	IC116482	9	9
722	IC116490	9	9
723	IC117626	9	9
724	IC117727	9	9
725	N.A	-	9
SC 2	L550	9	9
726	IC267443	9	9
727	EC555051A	9	9
728	EC555051B	9	9
729	IC83808A	9	9
730	IC83808B	9	9
SC 1	JG62	9	9
731	IC83819A	9	9
732	IC83819B	9	9
733	IC83870A	9	9
734	IC83870B	9	9
735	IC116334A	9	9
SC 2	L550	9	9
736	IC116334B	9	9
RC	PB-5	4	2
SC= susceptible check
RC = resistant check
Score	Disease severity			Disease Reaction
0.0 – 1.0	No disease visible on any plant			Highly resistant
1.1 – 3.0	Lesions visible on less than 10% of the plants, no stem girdling			Resistant
3.1 – 5.0	Lesions visible on up to 25% plants, stem girdling on less than 10% plants but little damage			Moderately resistant
5.1 – 7.0	Lesions present on most of the plants, stem girdling on 50% of plants			Susceptible
7.1 – 9.0	Lesions coalesced on plants, stem girdling present in more than 50% of plants			Highly susceptible

## Sheet: 2015-16
Sr. no.	Entry	AB Score
		PAU, Ludhiana	CSK HPKV, Dhulakuan
SC 1	JG62	9	9
1	IC209641	4	-
2	IC244267	8	6
3	IC244331	7	8
4	IC244340	7	-
5	IC244350	6	8
SC 1	L550	9	9
6	IC244352	7	8
7	IC244365	8	5
8	IC244382	7	2
9	IC244384	9	2
10	IC244395	7	6
SC 1	JG62	9	9
11	IC244433	6	4
12	IC244546	9	6
13	IC244557	9	7
14	IC244584	8	3
15	IC244596	6	8
SC 2	L550	9	9
16	IC244597	7	8
17	IC244601	9	8
18	IC244619	7	7
19	IC244627	7	6
20	IC244643	7	8
SC 1	JG62	9	9
21	IC244673	9	8
22	IC248086	8	8
23	IC248133	8	4
24	IC248151	8	8
25	IC248153	8	8
SC 2	L550	9	9
26	IC249572	8	8
27	IC251670	8	5
28	IC251732	8	8
29	IC251816	–	–
30	IC251844	9	8
SC 1	JG62	9	9
31	IC251855	9	5
32	IC251904	–	–
33	IC259328	9	9
34	IC261223	8	9
35	IC265298	9	8
SC 2	L550	9	9
36	IC267309	6	8
37	IC267524	9	8
38	IC268257	9	8
39	IC268267	9	8
40	IC268873	–	3
SC 1	JG62	9	9
41	IC269247	7	8
42	IC269286	7	8
43	IC269291	8	8
44	IC269295	7	8
45	IC269297	6	8
SC 2	L550	9	9
46	IC269305	5	8
47	IC269307	8	8
48	IC269553	8	8
49	IC269629	9	8
50	IC270074	9	8
SC 1	JG62	9	9
51	IC271922	–	–
52	IC272490	8	8
53	IC272614	8	8
54	IC272615	9	8
55	IC272621	8	8
SC 2	L550	9	9
56	IC272635	8	9
57	IC272650	7	9
58	IC272662	8	9
59	IC272678	8	9
60	IC275228	9	9
SC 1	JG62	9	9
61	IC275234	8	8
62	IC275328	8	8
63	IC275335	7	8
64	IC275339	7	9
65	IC275402	8	8
SC 2	L550	9	9
66	IC275404	8	8
67	IC275447	3	2
68	IC275481	9	8
69	IC275616	9	8
70	IC275853	–	2
SC 1	JG62	9	9
71	IC305560	9	8
72	IC305580	9	8
73	IC305603	8	8
74	IC327611	7	8
75	IC328298	9	8
SC 2	L550	9	9
76	IC328299	9	8
77	IC332213	9	8
78	IC333107	9	8
79	IC334286	9	8
80	IC335864	9	9
SC 1	JG62	9	9
81	IC339603	9	9
82	IC342581	9	9
83	IC348460	9	8
84	IC348504	7	8
85	IC348528	9	8
SC 2	L550	9	9
86	IC348562	–	–
87	IC350838	–	–
88	IC350846	9	8
89	IC361414	9	7
90	IC367640	–	7
SC 1	JG62	9	9
91	IC486221	9	8
92	IC487012	8	9
93	IC512062	8	9
94	IC209317	5	4
95	IC209339	7	9
SC 2	L550	9	9
96	IC209343	6	8
97	IC209348	–	8
98	IC209355	5	9
99	IC209375	5	8
100	IC244185	5	8
SC 1	JG62	9	9
101	IC244237	8	8
102	IC244366	9	3
103	IC244465	7	4
104	IC244505	7	3
105	IC244515	9	3
SC 2	L550	9	9
106	IC244576	9	7
107	IC244580	9	7
108	IC244585	7	7
109	IC244588	8	8
110	IC244589	7	8
SC 1	JG62	9	9
111	IC244600	9	8
112	IC244614	9	8
113	IC244623	7	8
114	IC244690	8	8
115	IC117744	2	1
SC 2	L550	9	9
116	IC248076	9	8
117	IC248095	7.5	8
118	IC251725	8	8
119	IC251727	–	–
120	IC251836	9	8
SC 2	L550	9	9
121	IC251915	9	9
122	IC261191	9	9
123	IC262093	9	9
124	IC267112	7	8
125	IC268270	–	–
SC 1	JG62	9	9
126	IC268473	9	9
127	IC269073	–	2
128	IC269092	9	8
129	IC269106	9	8
130	IC269123	–	–
SC 2	L550	9	9
131	IC269140	8	8
132	IC269272	8	8
133	IC269287	8	8
134	IC269288	9	8
135	IC269583	8	8
SC 1	JG62	9	9
136	IC269605	8	9
137	IC270723	8	8
138	IC270804	8	8
139	IC270924	8	8
140	IC270930	8	8
SC 2	L550	9	9
141	IC270936	9	8
142	IC271435	8	8
143	IC271940	9	8
144	IC272205	9	9
145	IC272224	8	8
SC 1	JG62	9	9
146	IC272229	–	–
147	IC272471	9	8
148	IC275291	8	8
149	IC275292	7	8
150	IC275303	8	8
SC 2	L550	9	9
151	IC275319	–	–
152	IC275474	7	8
153	IC275550	9	8
154	IC275563	9	8
155	IC275701	9	8
SC 1	JG62	9	9
156	IC275855	9	9
157	IC297324	–	–
158	IC297328	8	8
159	IC297336	9	8
160	IC297350	9	8
SC 2	L550	9	9
161	IC297369	9	6
162	IC297393	7	8
163	IC299163	8	8
164	IC299218	9	9
165	IC299221	9	9
166	IC299232	9	9
167	IC299264	9	9
168	IC299270	9	9
169	IC305317	–	–
170	IC305384	–	–
SC 1	JG62	9	9
171	IC305449	9	9
172	IC305450	9	8
173	IC305477	9	8
174	IC305562	9	8
175	IC305634	9	8
SC 2	L550	9	9
176	IC327139	8	8
177	IC327156	9	9
178	IC327509	–	–
179	IC327511	9	9
180	IC327513	9	9
SC 2	L550	9	9
181	IC327527	–	–
182	IC327528	–	–
183	IC327534	8	8
184	IC327570	9	8
185	IC327575	9	8
SC 1	JG62	9	9
186	IC327585	9	8
187	IC327597	–	–
188	IC327653	–	–
189	IC327563	9	9
190	IC327779	–	8
SC 2	L550	9	9
191	IC327995	9	8
192	IC328022	9	8
193	IC328861	9	9
194	IC329113	9	8
195	IC332180	9	8
SC 1	JG62	9	9
196	IC332208	9	8
197	IC334287	9	5
198	IC336742	9	9
199	IC336771	9	9
200	IC338943	9	9
SC 2	L550	9	9
201	IC339979	9	9
202	IC342699	9	8
203	IC347161	9	8
204	IC347907	9	8
205	IC348459	9	8
SC 1	JG62	9	9
206	IC348461	9	9
207	IC348481	8	3
208	IC348492	8	8
209	IC348499	6	8
210	IC348507	9	8
SC 2	L550	9	9
211	IC348526	9	8
212	IC350829	9	8
213	IC350830	9	8
214	IC350842	–	–
215	IC350844	9	7
SC 1	JG62	9	9
216	IC356845	9	8
217	IC361411	–	8
218	IC361413	9	8
219	IC486170	9	6
220	IC486173	9	9
SC 2	L550	9	9
221	IC486365	9	9
222	IC486525	9	8
223	IC486758	9	8
224	IC486759	7	8
225	IC486773	8	8
SC 1	JG62	9	9
226	IC486809	8	8
227	IC486862	7	9
228	IC486931	8	9
229	IC486952	8	8
230	IC486954	8	6
SC 2	L550	9	9
231	IC486959	8	4
232	IC486996	9	7
233	IC486998	7	8
234	IC487000	7	9
235	IC487001	8	8
SC 1	JG62	9	9
236	IC487002	9	8
237	IC487018	9	9
238	IC487033	8	9
239	IC487195	8	9
240	IC487272	7	8
SC 2	L550	9	9
241	IC487359	7	9
242	IC487370	9	9
243	IC487402	8	9
244	IC506835	9	9
245	IC506912	6	9
SC 1	JG62	9	9
246	IC506918	7	9
247	IC512061	9	9
248	EC223490	5	4
249	IC512069	8	9
250	IC546321	8	9
SC 2	L550	9	9
RC	PB-5	4	2
SC= susceptible check
RC = resistant check
Score	Disease severity			Disease Reaction
0.0 – 1.0	No disease visible on any plant			Highly resistant
1.1 – 3.0	Lesions visible on less than 10% of the plants, no stem girdling			Resistant
3.1 – 5.0	Lesions visible on up to 25% plants, stem girdling on less than 10% plants but little damage			Moderately resistant
5.1 – 7.0	Lesions present on most of the plants, stem girdling on 50% of plants			Susceptible
7.1 – 9.0	Lesions coalesced on plants, stem girdling present in more than 50% of plants			Highly susceptible

## Sheet: 2016-17
Sr. no.	Entry	AB Score
		PAU, Ludhiana	CSK HPKV, Dhulakuan
SC 1	JG62	9	9
1	ICC2271	9	9
2	ICC2292	6	5
3	ICC2367	9	9
4	ICC2621	9	9
5	ICC2792	5	4
SC 2	L550	9	9
6	ICC2830	7	6
7	ICC2885	9	9
8	ICC2916	6	6
9	ICC3032	9	6
10	ICC3089	9	9
SC 1	JG62	9	9
11	ICC3117	9	5
12	ICC3187	9	6
13	ICC3206	7	6
14	ICC3230	5	6
15	ICC3244	9	6
SC 2	L550	9	9
16	ICC3260	9	6
17	ICC3284	9	5
18	ICC3483	9	9
19	ICC3404	6	5
20	ICC3429	9	9
SC 1	JG62	9	9
21	ICC3529	6	5
22	ICC3551	9	9
23	ICC3552	9	9
24	ICC3596	5	4
25	ICC3600	4	6
SC 2	L550	9	9
26	ICC3625	2	6
27	ICC3687	4	2
28	ICC3775	5	2
29	ICC3733	3	4
30	ICC3874	6	6
SC 1	JG62	9	9
31	ICC3905	9	9
32	ICC3989	6	5
33	ICC13997	4	4
34	ICC4213	3	6
35	ICC4253	5	4
SC 2	L550	9	9
36	ICC4260	4	6
37	ICC4290	6	5
38	ICC4295	5	4
39	ICC4301	5	6
40	ICC4304	5	6
SC 1	JG62	9	9
41	ICC4317	6	5
42	ICC4321	4	6
43	ICC4330	3	2
44	ICC4381	2	9
45	ICC4407	3	6
SC 2	L550	9	9
46	ICC4425	7	6
47	ICC4432	8	7
48	ICC4465	6	6
49	ICC4482	9	6
50	ICC4484	6	6
SC 1	JG62	9	9
51	ICC4496	9	6
52	ICC4547	9	9
53	ICC4582	8	6
54	ICC4739	9	6
55	ICC4822	7	6
SC 2	L550	9	9
56	ICC6263	6	6
57	ICC6397	7	6
58	ICC6449	9	6
59	ICC6472	9	6
60	ICC6482	9	9
SC 1	JG62	9	9
61	ICC6881	9	6
62	ICC6938	9	6
63	ICC7001	7	6
64	ICC7033	6	5
65	ICC7080	5	4
SC 2	L550	9	9
66	ICC7351	8	7
67	ICC7855	8	6
68	ICC9068	9	6
69	IC83398	9	6
70	IC35047	5	4
SC 1	JG62	9	9
71	IC36632	9	6
72	IC83462	9	9
73	IC209317	4	4
74	IC209343	9	9
75	IC209395	8	6
SC 2	L550	9	9
76	IC209414	9	6
77	IC209418	9	6
78	IC209437	9	6
79	IC209641	-	7
80	IC209670	5	1
SC 1	JG62	9	9
81	EC223042	6	2
82	EC223067	7	4
83	EC223490	5	1
84	EC223497	5	2
85	IC240830	9	5
SC 2	L550	9	9
86	IC244185	8	6
87	IC244267	9	5
88	ICC3631	9	9
89	IC244382	9	6
90	ICC6492	9	6
SC 1	JG62	9	9
91	IC244505	9	6
92	IC244515	9	5
93	IC244584	7	6
94	IC244613	9	9
95	IC244624	6	6
SC 2	L550	7	9
96	IC248132	9	6
97	IC249572	9	5
98	IC251727	9	9
99	IC251732	–	–
100	IC251816	–	6
SC 1	JG62	9	9
101	IC251904	9	6
102	IC261223	–	5
103	IC266877	9	9
104	EC267186	5	2
105	EC267301	3	1
SC 2	L550	9	9
106	IC269681	9	9
107	IC268873	9	9
108	IC268963	9	6
109	IC269073	9	5
110	IC269123	9	9
SC 1	JG62	9	9
111	IC269135	9	9
112	IC269247	9	5
113	IC269254	9	6
114	IC269305	8	6
115	IC269505	9	6
SC 2	L550	9	9
116	IC269662	8	7
117	IC269690	9	5
118	IC269692	9	9
119	IC269891	9	6
120	IC270837	9	9
SC 1	JG62	9	9
121	IC270839	9	9
122	IC270861	9	9
123	IC270944	9	6
124	IC271435	9	9
125	IC272394	–	–
SC 2	L550	9	9
126	IC275167	9	9
127	IC275254	9	9
128	IC275319	9	6
129	IC275535	9	5
130	IC275853	–	6
SC 1	JG62	9	9
131	IC299175	9	9
132	IC305329	–	6
133	IC305361	–	6
134	IC305437	9	9
135	IC305439	9	9
SC 2	L550	9	9
136	IC305475	9	6
137	IC305536	9	6
138	IC305561	9	6
139	IC326265	9	6
140	IC326761	9	6
SC 1	JG62	9	9
141	IC327094	9	9
142	IC327216	9	6
143	IC327286	8	6
144	IC327366	9	6
145	IC327413	9	6
146	IC327416	9	5
147	IC327442	9	6
148	IC327557	9	6
149	IC327580	9	5
150	IC327642	9	9
SC 2	L550	9	9
151	IC327653	–	–
152	IC327779	8	4
153	IC327930	–	6
154	IC327960	–	5
155	IC328009	9	5
SC 1	JG62	9	9
156	IC328041	9	9
157	IC328044	9	9
158	IC328270	6	5
159	IC348562	9	5
160	IC352170	9	6
SC 2	L550	9	9
161	IC369876	9	6
162	IC369880	9	6
163	IC372351	9	5
164	IC372630	9	6
165	IC372688	9	6
SC 1	JG62	9	9
166	IC372689	9	5
167	IC372702	9	6
168	IC373447	6	5
169	IC375927	9	9
170	IC375939	9	6
SC 2	L550	9	9
171	IC375949	9	6
172	IC376248	9	5
173	IC376301	9	6
174	IC395157	9	9
175	IC396610	9	6
SC 1	JG62	9	9
176	IC396735	9	6
177	IC396753	–	5
178	IC396759	9	6
179	IC397276	9	9
180	IC397305	9	6
SC 2	L550	9	9
181	IC397313	–	9
182	IC397375	9	9
183	IC397607	9	6
184	IC397844	9	6
185	IC407607	9	6
SC 1	JG62	9	9
186	IC413984	9	6
187	IC424334	9	6
188	IC424451	9	9
189	IC424807	9	9
190	IC427146	9	6
SC 2	L550	9	9
191	IC429452	9	6
192	IC431833	9	9
193	IC468630	6	5
194	IC505314	9	9
195	IC546326	9	5
SC 1	JG62	9	9
196	IC506915	9	5
197	IC552055	8	6
198	IC561350	9	5
199	IC485668	9	6
200	IC485905	8	4
SC 2	L550	9	9
201	IC485974	6	6
202	IC486098	9	6
203	IC486451	9	9
204	IC486625	9	6
205	IC487193	7	6
SC 1	JG62	9	9
206	IC487200	8	7
207	IC487259	9	6
208	IC487371	9	5
209	IC348401	9	6
210	ICC3029	7	6
SC 2	L550	9	9
211	IC297346	9	6
212	ICC3289	6	9
213	IC375094	9	6
214	IC244589	9	9
215	ICC4612	6	9
SC 1	JG62	9	9
216	IC297320	9	6
217	IC3289	9	9
218	IC269275	9	6
219	IC405693	9	6
220	IC244509	9	9
SC 2	L550	9	9
221	IC305597	9	6
222	IC244627	7	9
223	IC268270	9	9
224	IC305942	9	9
225	IC269295	9	9
SC 1	JG62	9	9
226	IC425138	9	6
227	IC405984	9	9
228	IC68270	9	9
229	IC4612	9	9
230	IC85462	9	9
SC 2	L550	9	9
231	IC277320	9	9
232	IC277346	9	9
233	IC305442	9	9
234	IC305587	9	9
235	IC327855	–	–
SC 1	JG62	9	9
236	IC327527	9	9
237	IC327534	9	9
238	IC327853	9	9
239	IC348481	8	9
240	IC350838	9	9
SC 2	L550	9	9
241	IC350842	9	9
242	IC350845	9	9
243	ICC3039	9	9
244	ICC4285	9	9
245	IC375894	9	9
SC 1	JG62	9	9
246	ICC3863	9	9
247	IC425130	9	9
248	IC485693	8	9
249	IC546321	9	9
250	IC485984	7	9
SC 2	L550	9	9
RC	PB-5	4	1
SC= susceptible check
RC = resistant check
Score	Disease severity			Disease Reaction
0.0 – 1.0	No disease visible on any plant			Highly resistant
1.1 – 3.0	Lesions visible on less than 10% of the plants, no stem girdling			Resistant
3.1 – 5.0	Lesions visible on up to 25% plants, stem girdling on less than 10% plants but little damage			Moderately resistant
5.1 – 7.0	Lesions present on most of the plants, stem girdling on 50% of plants			Susceptible
7.1 – 9.0	Lesions coalesced on plants, stem girdling present in more than 50% of plants			Highly susceptible

## Sheet: 2017-18
Sr. no.	Entry	AB Score
		PAU, Ludhiana
SC 1	JG62	9
1	IC412984	6.5
2	IC327960	8
3	IC269484	8
4	IC396583	7
5	IC485861	8.5
6	IC269791	9
7	IC272009	8
8	IC271753	8
9	IC275593	9
10	IC269785	8.5
SC 2	L550	9
11	IC305441	8
12	IC83549	8
13	IC305347	7.5
14	IC269440	8.5
15	IC327509	8.5
SC 1	JG62	9
16	IC209238	9
17	IC486091	7.5
18	IC269261	6.5
19	IC271819	9
20	IC271719	9
SC 2	L550	9
21	IC2094	8
22	IC269036	9
23	IC261223	8.5
24	IC265311	9
25	IC44608	9
SC 1	JG62	9
26	IC269752	9
27	ICC2792	5.5
28	IC269082	9
29	IC275738	8.5
30	IC486863	9
SC 2	L550	9
31	IC408005	9
32	IC269636	6.5
33	IC268892	9
34	IC83129	5
35	IC269507	9
SC 1	JG62	9
36	IC367640	9
37	IC247372	9
38	IC272010	9
39	IC486864	9
40	IC209353	7
SC 2	L550	9
41	IC24185	7.5
42	IC396753	8.5
43	IC407072	9
44	EC223481	9
45	EC547387	9
SC 1	JG62	9
46	EC223067	7.5
47	EC573774	8.5
48	EC547398	9
49	EC555615	9
50	EC267166	7.5
SC 2	L550	9
51	EC547396	9
52	EC426530	8.5
53	EC547394	8.5
54	EC489924	9
55	EC348562	8.5
SC 1	JG62	9
56	IC269073	9
57	IC249572	8.5
58	IC223067	7
59	IC275447	2
60	IC327779	8.5
SC 2	L550	9
61	IC261224	9
62	IC269247	8
63	IC396753	8.5
64	IC251732	8
65	ICC6796	9
SC 1	JG62	9
66	IC244515	9
67	IC209317	6.5
68	IC251816	8.5
69	IC244185	7
70	IC269305	7
SC 2	L550	9
71	IC275853	9
72	IC327597	9
73	IC244584	8.5
74	IC327653	7.5
75	IC267112	6
SC 1	JG62	9
76	IC271922	7.5
77	IC244186	9
78	IC327673	9
79	IC328251	8
80	IC244704	6.5
SC 2	L550	9
81	IC372706	9
82	IC209646	9
83	IC305492	8
84	IC269792	9
85	IC375945	8.5
SC 1	JG62	9
86	IC305452	9
87	IC328290	8.5
88	IC397313	9
89	IC305417	8.5
90	IC327503	7.5
SC 2	L550	9
91	IC327461	9
92	IC327453	9
93	IC269519	9
94	IC327309	9
95	IC297324	9
SC 1	JG62	9
96	IC272463	6
97	IC275153	9
98	IC305467	8.5
99	IC327352	5.5
100	IC348544	8.5
SC 2	L550	9
101	IC327603	9
102	IC382377	7.5
103	IC350836	8.5
104	IC327386	8.5
105	IC299992	9
SC 1	JG62	9
106	IC305557	9
107	IC272377	9
108	IC275190	9
109	IC248151	7
110	IC244333	9
SC 2	L550	9
111	IC244377	8.5
112	IC248116	9
113	IC208318	9
114	IC269731	9
115	IC244674	8.5
SC 1	JG62	9
116	IC270844	8.5
117	IC270851	8.5
118	IC83810	8
119	IC271738	8
120	IC305456	7.5
SC 2	L550	9
121	IC305512	9
122	IC327350	9
123	IC272229	9
124	IC275312	9
125	IC297313	9
SC 1	JG62	9
126	IC305641	8.5
127	IC305521	9
128	IC297335	8
129	IC305660	9
130	IC297315	8
SC 2	L550	9
131	IC272676	8.5
132	IC265290	9
133	IC271877	8.5
134	IC305483	9
135	IC271694	9
SC 1	JG62	9
136	IC275758	7.5
137	IC348501	9
138	IC244420	9
139	IC244479	9
140	IC305507	9
SC 2	L550	9
141	IC32701	9
142	IC269739	9
143	IC297273	9
144	IC327617	7.5
145	IC297341	9
SC 1	JG62	9
146	IC297451	9
147	IC272588	9
148	IC272394	9
149	IC299193	9
150	IC305299	9
SC 2	L550	9
151	IC275691	8.5
152	IC305361	9
153	IC297297	9
154	IC327443	9
155	IC305328	9
SC 1	JG62	9
156	IC271894	9
157	IC272695	9
158	IC305321	9
159	IC305317	9
160	IC305422	5.5
SC 2	L550	9
161	IC272279	9
162	IC305482	8
163	IC327354	9
164	IC348449	9
165	IC373447	6
166	IC275298	9
167	IC275745	9
168	IC305466	8.5
169	IC327283	8
170	IC275321	9
SC 1	JG62	9
171	IC272619	9
172	IC244670	8.5
173	IC245210	9
174	IC298825	9
175	IC297337	8.5
SC 2	L550	9
176	IC388029	9
177	IC327855	8.5
178	IC299391	9
179	IC297344	9
180	IC270868	9
SC 1	JG62	9
181	IC299377	9
182	IC270905	9
183	IC305384	9
184	IC305528	9
185	IC272586	9
SC 2	L550	9
186	IC397505	8.5
187	IC398122	7.5
188	IC393892	9
189	IC328110	9
190	IC327572	9
SC 1	JG62	9
191	IC397333	9
192	IC305502	9
193	IC305500	8.5
194	IC272364	9
195	IC327266	9
SC 2	L550	9
196	IC270930	9
197	IC305329	9
198	IC275170	8.5
199	IC275215	9
200	IC272461	2.5
SC 1	JG62	9
201	IC305348	9
202	IC348481	9
203	IC95097	9
204	IC327930	9
205	IC305309	9
SC 2	L550	9
206	IC327423	9
207	IC327600	9
208	IC95055	9
209	IC269806	9
210	IC305472	8.5
SC 1	JG62	9
211	IC397018	6.5
212	IC275858	9
213	IC248149	9
214	IC304335	8.5
215	IC248153	9
SC 2	L550	9
216	IC327544	9
217	IC244624	8
218	IC248095	9
219	IC249595	9
220	IC244681	8.5
SC 1	JG62	9
221	IC275152	8.5
222	IC275166	8
223	IC251715	8.5
224	ICC9011	9
225	IC251670	7
SC 2	L550	9
226	IC275705	8
227	ICC3780	8.5
228	IC248147	2.5
229	IC251723	9
230	IC270737	7
SC 1	JG62	9
231	IC248135	5.5
232	IC305696	8
233	IC95135	8.5
234	IC95140	8.5
235	IC208258	9
236	IC297284	8.5
237	IC269864	8.5
238	IC327586	9
239	IC251677	8.5
240	IC270833	8.5
SC 2	L550	9
241	IC299330	8.5
242	IC244633	6.5
243	IC248086	6.5
244	IC248139	8.5
245	IC248133	8
SC 1	JG62	9
246	IC117744	2
247	IC327611	7.5
248	IC248132	9
249	IC270702	9
250	IC275271	7
SC 2	L550	9
RC	PB-5	4
SC= susceptible check
RC = resistant check
Score	Disease severity			Disease Reaction
0.0 – 1.0	No disease visible on any plant			Highly resistant
1.1 – 3.0	Lesions visible on less than 10% of the plants, no stem girdling			Resistant
3.1 – 5.0	Lesions visible on up to 25% plants, stem girdling on less than 10% plants but little damage			Moderately resistant
5.1 – 7.0	Lesions present on most of the plants, stem girdling on 50% of plants			Susceptible
7.1 – 9.0	Lesions coalesced on plants, stem girdling present in more than 50% of plants			Highly susceptible

## Sheet: 2018-19
Sr. no.	Entry	AB Score
		PAU, Ludhiana
SC 1	JG62	9
1	ICC7509	9
2	ICC9074	7
3	ICC4024	9
4	IC506936	7
5	ICC3986	8
SC 2	L550	9
6	ICC10058	9
7	ICC2792	7
8	IC296084	9
9	ICC6405	9
10	IC328080	8
SC 1	JG62	9
11	ICC2912	9
12	IC327763	7
13	ICC3598	9
14	IC327734	9
15	IC970805	8
SC 2	L550	9
16	IC269655	9
17	IC485952	9
18	IC486201	9
19	IC269450	8
20	ICC3936	9
SC 1	JG62	9
21	IC275222	9
22	IC487285	9
23	IC209326	9
24	IC244115	9
25	IC327373	9
SC 2	L550	9
26	IC424365	9
27	IC468741	9
28	IC407985	9
29	ICC9007	9
30	ICC9073	9
SC 1	JG62	9
31	ICC3906	9
32	IC328269	9
33	IC328020	9
34	IC468802	9
35	IC11198	9
SC 2	L550	9
36	IC408314	9
37	IC408030	9
38	IC372344	9
39	IC468860	9
40	IC361412	9
SC 1	JG62	9
41	IC117657	8
42	ICC6965	9
43	ICC3135	9
44	ICC4051	9
45	IC328034	9
SC 2	L550	9
46	ICC3970	9
47	IC267159	9
48	IC254580	9
49	IC269639	9
50	IC257474	9
SC 1	JG62	9
51	IC269753	9
52	IC298149	9
53	EC267309	3
54	IC208319	9
55	IC557222	9
SC 2	L550	9
56	IC334285	9
57	IC268976	9
58	IC408288	9
59	IC265291	9
60	ICC10603	9
SC 1	JG62	9
61	IC327943	9
62	IC408301	9
63	IC313635	9
64	IC248976	9
65	IC248185	9
SC 2	L550	9
66	EC555635	9
67	IC548032	9
68	ICC9087	9
69	IC244629	9
70	IC408020	8
SC 1	JG62	9
71	IC305602	9
72	IC3552	9
73	IC468727	9
74	IC208279	9
75	IC121653	9
SC 2	L550	9
76	IC172324	9
77	IC261207	9
78	IC269877	9
79	IC468825	6
80	IC116282	9
SC 1	JG62	9
81	IC397021	7
82	IC269813	9
83	IC208294	9
84	IC242558	9
85	IC272340	9
SC 2	L550	9
86	IC275626	9
87	IC209239	9
88	IC272089	9
89	IC269320	9
90	IC270739	9
SC 1	JG62	9
91	IC271941	9
92	IC272341	9
93	IC275627	9
94	IC209241	9
95	IC272090	9
SC 2	L550	9
96	IC116311	9
97	IC269513	9
98	IC275694	9
99	IC299243	9
100	IC1176651	9
SC 1	JG62	9
101	IC244325	9
102	IC327357	9
103	IC209240	9
104	EC198582	9
105	IC265764	9
SC 2	L550	9
106	IC275224	9
107	IC275638	9
108	IC275637	9
109	IC272631	9
110	IC272466	9
SC 1	JG62	9
111	IC272509	9
112	IC209242	9
113	IC116431	9
114	IC117685	9
115	IC275630	9
SC 2	L550	9
116	IC327654	9
117	IC361411	8
118	IC244594	9
119	IC269560	9
120	EC555543	9
SC 1	JG62	9
121	IC7005	9
122	IC486511	9
123	IC208283	9
124	IC485848	9
125	EC555614	9
SC 2	L550	9
126	ICC4263	9
127	IC244396	9
128	IC468600	9
129	IC328218	9
130	IC322208	9
SC 1	JG62	9
131	IC327547	9
132	IC275297	9
133	IC468657	9
134	IC468642	9
135	IC347909	9
136	IC24486	9
137	IC7745	9
138	IC269279	9
139	IC327282	9
140	IC468659	9
SC 2	L550	9
141	IC299241	9
142	IC305396	9
143	EC555616	9
144	IC7316	9
145	IC327374	9
SC 1	JG62	9
146	IC2367	9
147	EC548032	9
148	EC198581	7
149	EC555102	9
150	EC555628	9
SC 2	L550	9
151	IC3284	9
152	EC498746	9
153	IC248144	9
154	EC555510	9
155	IC7746	9
SC 1	JG62	9
156	IC328175	9
157	IC373443	8
158	ICC4223	9
159	IC327375	9
160	ICC4097	9
SC 2	L550	9
161	IC328286	9
162	IC327822	9
163	EC555118	9
164	EC327156	9
165	IC328144	9
SC 1	JG62	9
166	IC209633	9
167	IC372348	9
168	IC327655	9
169	EC55540	9
170	IC305470	9
SC 2	L550	9
171	ICC2913	9
172	EC528351	9
173	EC555062	9
174	IC408180	9
175	EC555544	9
SC 1	JG62	9
176	IC486681	9
177	ICC3992	9
178	IC269273	9
179	IC269675	9
180	IC487102	9
SC 2	L550	9
181	IC486635	9
182	IC485974	7
183	IC487163	9
184	IC272212	9
185	EC555400	9
SC 1	JG62	9
186	EC267186	3
187	IC209552	9
188	EC442698	9
189	EC647398	9
190	EC498750	9
SC 2	L550	9
191	IC244173	7
192	IC244269	9
193	IC269750	9
194	EC555545	9
195	IC269293	9
SC 1	JG62	9
196	IC908178	9
197	ICC4231	8
198	ICC4227	8
199	IC269843	6
200	EC538494	9
SC 2	L550	9
201	IC25700	9
202	IC328114	9
203	ICC3937	7
204	IC269860	9
205	ICC3956	9
SC 1	JG62	9
206	IC372350	9
207	IC382406	5
208	EC490021	9
209	IC327723	9
210	IC408261	9
SC 2	L550	9
211	IC269756	9
212	IC244174	9
213	EC555185	9
214	IC268874	9
215	IC327579	9
SC 1	JG62	9
216	ICC6836	9
217	IC208305	9
218	IC269578	9
219	IC490046	9
220	IC486215	9
SC 2	L550	9
221	EC555450	9
222	ICC3641	9
223	ICC3547	9
224	IC328049	9
225	IC261215	7
SC 1	JG62	9
226	IC327097	9
227	IC486564	9
228	IC209251	9
229	IC321490	9
230	IC292464	9
SC 2	L550	9
231	IC269630	9
232	IC269031	9
233	IC27556	9
234	IC408070	9
235	IC327983	9
SC 1	JG62	9
236	IC329752	9
237	IC486743	9
238	IC328125	9
239	IC116423	9
240	IC116481	9
SC 2	L550	9
241	IC270469	9
242	ICC6629	9
243	ICC3848	9
244	IC328106	9
245	IC487128	9
SC 1	JG62	9
246	IC269747	9
247	EC490023	9
248	EC528340	9
249	IC487072	9
250	IC269606	6
SC 2	L550	9
251	IC269343	9
252	EC426541	9
253	IC209269	9
254	EC548041	9
255	ICC3084	9
SC 1	JG62	9
256	EC555296	9
257	EC34551	9
258	EC555158	9
259	IC269488	9
260	ICC3022	9
SC 2	L550	9
261	IC1164200	9
262	IC223488	7
263	EC528352	9
264	IC116483	9
265	IC209553	9
SC 1	JG62	9
266	IC269116	9
267	IC512062	7
268	IC486151	9
269	IC486114	9
270	IC487120	9
SC 2	L550	9
271	ICC4009	9
272	IC555589	9
273	IC486024	9
274	IC408186	9
275	EC554989	9
SC 1	JG62	9
276	EC542153	9
277	EC412946	9
278	ICC3701	9
279	IC487160	9
280	IC489924	9
SC 2	L550	9
281	IC486981	9
282	IC486266	9
283	IC486136	9
284	IC441990	7
285	IC486206	9
SC 1	JG62	9
286	IC486049	9
287	EC555489	9
288	EC547374	9
289	EC490025	9
290	EC547384	9
SC 2	L550	9
291	ICC4244	9
292	ICC3384	9
293	IC209519	9
294	EC220109	3
295	EC223488	9
SC 1	JG62	9
296	EC223490	5
297	ICC4017	9
298	ICC3892	9
299	ICC7020	9
300	ICC6502	9
SC 2	L550	9
301	ICC7892	9
302	IC9087	9
303	ICC7522	9
304	EC267154	6
305	EC267240	5
SC 1	JG62	9
306	EC267301	3
307	ICC3826	9
308	IC269801	9
309	IC273427	9
310	IC275447	2
SC 2	L550	9
311	ICC3887	9
312	IC305387	9
313	ICC3929	9
314	IC396760	9
315	IC248147	3
SC 1	JG62	9
316	EC482202	9
317	IC117744	2
318	EC267187	9
319	EC267302	9
320	IC209317	5
SC 2	L550	9
321	ICC3948	9
322	EC223491	9
323	ICC2594	9
324	ICC3850	-
325	EC223497	5
SC 1	JG62	9
RC	PB-5	5
SC= susceptible check
RC = resistant check
Score	Disease severity			Disease Reaction
0.0 – 1.0	No disease visible on any plant			Highly resistant
1.1 – 3.0	Lesions visible on less than 10% of the plants, no stem girdling			Resistant
3.1 – 5.0	Lesions visible on up to 25% plants, stem girdling on less than 10% plants but little damage			Moderately resistant
5.1 – 7.0	Lesions present on most of the plants, stem girdling on 50% of plants			Susceptible
7.1 – 9.0	Lesions coalesced on plants, stem girdling present in more than 50% of plants			Highly susceptible

## Sheet: 2019-20
Sr. no.	Entry	AB Score
		PAU, Ludhiana
SC 1	JG62	9
1	IC275501	5
2	IC297322	4
3	IC297476	9
4	IC275500	9
5	IC275447	3
SC 2	L550	9
6	IC223122	9
7	IC299163	9
8	IC274100	9
9	IC275448	5
10	IC273434	9
SC 1	JG62	9
11	IC255563	9
12	IC275775	9
13	IC272672	9
14	IC275177	9
15	IC275578	9
SC 2	L550	9
16	IC272642	9
17	IC299195	9
18	IC274129	9
19	IC299206	9
20	IC298990	9
SC 1	JG62	9
21	IC275855	9
22	IC275473	9
23	IC275857	9
24	IC297464	9
25	IC272670	9
SC 2	L550	9
26	EC555401	9
27	IC766233	9
28	EC555133	9
29	EC548037	9
30	EC555518	9
SC 1	JG62	9
31	EC554990	9
32	EC548041	9
33	EC555508	9
34	EC555303	9
35	EC555158	9
SC 2	L550	9
36	EC555259	9
37	EC547381	9
38	EC555421	9
39	EC547384	9
40	EC555514	9
SC 1	JG62	9
41	EC555412	9
42	EC555712	9
43	EC490022	9
44	EC555589	9
45	EC555550	9
SC 2	L550	9
46	EC555466	9
47	EC555543-1	9
48	EC555696	9
49	EC555499	9
50	EC555490	9
SC 1	JG62	9
51	IC83380	9
52	EC555205	9
53	EC555563	9
54	IC487432	9
55	IC589273	9
SC 2	L550	9
56	IC487357	9
57	IC552770	9
58	IC112099	9
59	IC512070	9
60	IC512075	9
SC 1	JG62	9
61	ICC5997	9
62	ICC2821	9
63	IC327531	9
64	IC552202	9
65	IC552190	9
SC 2	L550	9
66	ICC5949	9
67	IC551983	9
68	IC552500	9
69	IC487505	9
70	ICC4582	9
SC 1	JG62	9
71	ICC6626	9
72	IC512067	9
73	IC525293	9
74	IC487431	9
75	ICC6410	9
SC 2	L550	9
76	IC552250	9
77	IC506739	9
78	IC487461	9
79	IC587382	9
80	IC552236	9
SC 1	JG62	9
81	IC552110	9
82	ICC6025	9
83	IC56780	9
84	IC487464	9
85	IC506784	9
SC 2	L550	9
86	IC512106	9
87	IC487494	9
88	EC532455	7
89	EC555034	9
90	IC487426	9
SC 1	JG62	9
91	IC327529	9
92	IC270928	9
93	IC348448	9
94	IC327337	9
95	IC299200	9
SC 2	L550	9
96	IC209463	9
97	IC506831	7
98	EC223104	9
99	EC498771	9
100	IC116401	9
SC 1	JG62	9
101	IC487059	6
102	EC267194	9
103	IC270739	9
104	IC209235	9
105	IC327260	9
SC 2	L550	9
106	IC327822	9
107	IC608421	7
108	IC209231	9
109	EC538501	9
110	EC498756	9
SC 1	JG62	9
111	IC244324	9
112	ICC9181	9
113	IC270959	9
114	ICC4520	6
115	EC382350	9
SC 2	L550	9
116	EC498775	9
117	EC441718	9
118	EC555494	9
119	IC209236	9
120	IC490089	9
SC 1	JG62	9
121	ICC2999	9
122	IC270921	7
123	IC486895	9
124	EC498778	9
125	IC305498	9
SC 2	L550	9
126	IC270969	9
127	ICC5534	9
128	ICC4271	7
129	IC327234	9
130	ICC4082	7
SC 1	JG62	9
131	EC442006	9
132	IC415651	9
133	ICC7887	9
134	IC487344	9
135	IC327654	9
SC 2	L550	9
136	IC487243	9
137	IC486921	9
138	IC1198	9
139	IC486919	9
140	IC486991	9
SC 1	JG62	9
141	ICC3220	9
142	IC487145	9
143	ICC10603	9
144	IC486999	9
145	IC48719	9
SC 2	L550	9
146	IC486927	9
147	ICC4843	9
148	ICC3909	9
149	IC396751	9
150	IC486922	9
SC 1	JG62	9
151	IC487051	9
152	IC486818	9
153	IC486965	9
154	IC487202	9
155	ICC3234	9
SC 2	L550	9
156	IC486196	9
157	IC486997	9
158	IC408158	9
159	IC396762	9
160	IC468756	9
SC 1	JG62	9
161	IC468839	9
162	IC396583	9
163	IC468742	9
164	IC468853	9
165	IC407913	9
SC 2	L550	9
166	IC424324	9
167	IC424391	9
168	IC468784	9
169	IC428059	9
170	IC408178	7
SC 1	JG62	9
171	IC424314	9
172	IC468851	9
173	IC468754	9
174	IC408259	9
175	IC424365	9
SC 2	L550	9
176	IC408285	9
177	IC468745	9
178	IC408322	9
179	IC428288	9
180	IC418133	9
SC 1	JG62	9
181	IC468642	9
182	IC348428	9
183	IC468731	9
184	IC468782	9
185	IC327362	9
SC 2	L550	9
186	IC468746	9
187	IC468840	7
188	IC407959	9
189	IC468644	9
190	IC468165	9
SC 1	JG62	9
191	IC244649	8
192	IC251714	9
193	IC209237	9
194	IC209225	9
195	IC244591	9
SC 2	L550	9
196	IC244463	9
197	IC244651	9
198	IC208312	9
199	IC244245	9
200	IC244371	9
SC 1	JG62	9
201	IC251675	9
202	IC209241	9
203	IC208318	9
204	IC209295	9
205	IC244204	9
SC 2	L550	9
206	IC244595	9
207	IC244241	9
208	IC244171	9
209	IC209285	9
210	IC248134	9
SC 1	JG62	9
211	IC244328	5
212	IC208312	9
213	IC209525	9
214	IC244241	9
215	IC244263	6
SC 2	L550	9
216	IC251699	9
217	IC244484	9
218	IC244608	9
219	IC251700	9
220	IC244572	9
SC 1	JG62	9
221	IC116420	8
222	IC117350	9
223	IC117790	9
224	IC208268	9
225	EC538496	9
SC 2	L550	9
226	IC118912	9
227	IC7651	9
228	IC83939	9
229	IC83428	9
230	IC83959	9
SC 1	JG62	9
231	IC95198	9
232	IC208293	9
233	ICC2710	9
234	IC117657	8
235	IC117606	9
SC 2	L550	9
236	IC208274	9
237	IC116352	9
238	EC267514	9
239	IC116380	9
240	IC95043	9
SC 1	JG62	9
241	IC84068	9
242	IC608381	9
243	IC269413	9
244	IC350845	9
245	IC487086	9
SC 2	L550	9
246	IC428043	9
247	EC490045	9
248	IC328247	7
249	IC487285	9
250	IC335864	9
SC 1	JG62	9
251	IC41651	5
252	IC328250	9
253	ICC2824	9
254	EC498827	9
255	EC441849	9
SC 2	L550	9
256	EC555578	9
257	IC269439	9
258	IC27282	9
259	IC305386	9
260	ICC7005	9
SC 1	JG62	9
261	IC267114	5
262	EC26426	9
263	EC223437	9
264	IC3054671	9
265	ICC8728	9
SC 2	L550	9
266	IC487281	9
267	IC506934	9
268	IC209263	9
269	IC209361	9
270	IC4865451	9
SC 1	JG62	9
271	IC486873	9
272	EC442438	9
273	EC223129	8
274	IC327222	9
275	IC327373	9
SC 2	L550	9
276	IC305593	9
277	ICC4070	7
278	ICC4941	9
279	ICC4022	8
280	EC554985	9
SC 1	JG62	9
281	IC557095	9
282	IC487351	9
283	EC223067	9
284	IC209441	6
285	EC267285	9
SC 2	L550	9
286	ICC9073	9
287	ICC6405	9
288	IC223488	8
289	IC270618	9
290	EC441751	9
SC 1	JG62	9
291	ICC3170	9
292	EC555299	9
293	IC327779	9
294	IC7745	9
295	ICC4061	5
SC 2	L550	9
296	ICC9087	9
297	IC209221	8
298	EC498768	9
299	EC538500	9
300	IC322699	9
SC 1	JG62	9
301	EC223497	6
302	EC267186	5
303	EC267301	3
304	IC248147	3
SC 2	L550	9
305	IC382406	9
306	IC272461	8
307	IC209641	9
308	IC209317	7
SC 1	JG62	9
RC	PB-5	4
SC= susceptible check
RC = resistant check
Score	Disease severity			Disease Reaction
0.0 – 1.0	No disease visible on any plant			Highly resistant
1.1 – 3.0	Lesions visible on less than 10% of the plants, no stem girdling			Resistant
3.1 – 5.0	Lesions visible on up to 25% plants, stem girdling on less than 10% plants but little damage			Moderately resistant
5.1 – 7.0	Lesions present on most of the plants, stem girdling on 50% of plants			Susceptible
7.1 – 9.0	Lesions coalesced on plants, stem girdling present in more than 50% of plants			Highly susceptible
